# Supplementary material for: Accounting for age of onset and family history improves power in genome-wide association studies
Source: Am J Hum Genet. 2022 Feb 8;109(3):417–32. doi: 10.1016/j.ajhg.2022.01.009 (PMC8948165; doi:10.1016/j.ajhg.2022.01.009)
Supplement: Table S13. Table containing all simulation results and numerical values from simulation plots [file mmc2.xlsx]

## Sheet: all-simulation-results
prev	N	downsampling	missing_txt	pheno	miss_spec_h2	miss_spec_prev	power	power_sd	causal_chisq	causal_chisq_sd	null_chisq	null_chisq_sd
5% Prevalence	100000	No	Full FH	GWAS		True	0.1032	0.00711493	11.0969	0.431151	0.998977	0.00578427
5% Prevalence	100000	No	Full FH	GWAX		True	0.1231	0.00546606	12.5786	0.44236	0.999901	0.00449278
5% Prevalence	100000	No	Full FH	LT-FH		True	0.1594	0.0090701	15.0321	0.555026	0.999318	0.00428873
5% Prevalence	100000	No	Full FH	LT-FH++		True	0.1659	0.00769488	15.4443	0.553157	0.99993	0.00423999
5% Prevalence	10000	yes	Full FH	GWAS		True	0.0315	0.00538	6.39052	0.149048	0.999775	0.00449538
5% Prevalence	10000	yes	Full FH	GWAX		True	0.0326	0.00474225	6.29082	0.165953	0.999425	0.00382606
5% Prevalence	10000	yes	Full FH	LT-FH		True	0.0376	0.00636309	6.74523	0.168382	0.999716	0.00422892
5% Prevalence	10000	yes	Full FH	LT-FH++		True	0.0436	0.00638053	7.18764	0.185462	0.999698	0.00427345
10% Prevalence	100000	No	Full FH	GWAS		True	0.1722	0.0105071	15.8922	0.539058	0.99878	0.00315812
10% Prevalence	100000	No	Full FH	GWAX		True	0.1825	0.0134433	16.7631	0.482981	1.00037	0.00452109
10% Prevalence	100000	No	Full FH	LT-FH		True	0.2335	0.0116261	21.2428	0.650852	0.999132	0.00352166
10% Prevalence	100000	No	Full FH	LT-FH++		True	0.2444	0.0122038	22.1871	0.647156	1.00009	0.00312604
10% Prevalence	20000	yes	Full FH	GWAS		True	0.0752	0.00657943	9.33171	0.178695	0.999452	0.00251433
10% Prevalence	20000	yes	Full FH	GWAX		True	0.0702	0.00694102	8.8842	0.176021	1.00086	0.00278447
10% Prevalence	20000	yes	Full FH	LT-FH		True	0.0929	0.00597123	10.3183	0.182439	1.00009	0.00268586
10% Prevalence	20000	yes	Full FH	LT-FH++		True	0.1086	0.00471876	11.4004	0.217259	0.999521	0.00294178
5% Prevalence	12000	yes	20%-missing-FH	GWAS		True	0.0477	0.00555878	7.42027	0.127852	1.00097	0.00446369
5% Prevalence	12000	yes	20%-missing-FH	GWAX		True	0.0461	0.0053427	7.3906	0.160866	1.0019	0.00503192
5% Prevalence	12000	yes	20%-missing-FH	LT-FH		True	0.0523	0.00549848	7.84801	0.151029	1.00121	0.00495533
5% Prevalence	12000	yes	20%-missing-FH	LT-FH++40%AOO		True	0.057	0.00618241	8.0668	0.162541	1.00132	0.00400722
5% Prevalence	12000	yes	20%-missing-FH	LT-FH++60%AOO		True	0.0571	0.00578216	8.17024	0.165959	1.00112	0.00508711
5% Prevalence	12000	yes	20%-missing-FH	LT-FH++80%AOO		True	0.0598	0.00496208	8.2998	0.183709	1.0006	0.00425375
5% Prevalence	12000	yes	20%-missing-FH	LT-FH++allAOO		True	0.0614	0.00623966	8.40756	0.184511	1.00077	0.0038337
5% Prevalence	12000	yes	40%-missing-FH	GWAS		True	0.0477	0.00555878	7.42027	0.127852	1.00097	0.00446369
5% Prevalence	12000	yes	40%-missing-FH	GWAX		True	0.0473	0.00400139	7.39463	0.127438	1.00158	0.00457184
5% Prevalence	12000	yes	40%-missing-FH	LT-FH		True	0.0518	0.00606996	7.73632	0.135883	1.00131	0.00468664
5% Prevalence	12000	yes	40%-missing-FH	LT-FH++40%AOO		True	0.0557	0.00541705	7.95761	0.150023	1.00161	0.00367568
5% Prevalence	12000	yes	40%-missing-FH	LT-FH++60%AOO		True	0.0561	0.00404008	8.06716	0.15004	1.00132	0.00485597
5% Prevalence	12000	yes	40%-missing-FH	LT-FH++80%AOO		True	0.0592	0.00470933	8.1953	0.171496	1.00087	0.00389751
5% Prevalence	12000	yes	40%-missing-FH	LT-FH++allAOO		True	0.0609	0.00490918	8.30877	0.174252	1.001	0.00355064
5% Prevalence	12000	yes	60%-missing-FH	GWAS		True	0.0477	0.00555878	7.42027	0.127852	1.00097	0.00446369
5% Prevalence	12000	yes	60%-missing-FH	GWAX		True	0.0461	0.00566569	7.40766	0.115723	1.00109	0.00416719
5% Prevalence	12000	yes	60%-missing-FH	LT-FH		True	0.0502	0.00617882	7.63513	0.124179	1.0008	0.00438392
5% Prevalence	12000	yes	60%-missing-FH	LT-FH++40%AOO		True	0.0545	0.00636396	7.86096	0.132767	1.00106	0.00345949
5% Prevalence	12000	yes	60%-missing-FH	LT-FH++60%AOO		True	0.0548	0.00482586	7.97025	0.138313	1.00078	0.00466071
5% Prevalence	12000	yes	60%-missing-FH	LT-FH++80%AOO		True	0.0573	0.0053965	8.09801	0.161695	1.00042	0.00383073
5% Prevalence	12000	yes	60%-missing-FH	LT-FH++allAOO		True	0.0596	0.00650128	8.21316	0.164986	1.00053	0.00337475
5% Prevalence	12000	yes	FullFH	GWAS		True	0.0477	0.00555878	7.42027	0.127852	1.00097	0.00446369
5% Prevalence	12000	yes	FullFH	GWAX		True	0.0462	0.00522388	7.39865	0.149664	1.00207	0.00515098
5% Prevalence	12000	yes	FullFH	LT-FH		True	0.0536	0.00552167	7.96007	0.149046	1.00125	0.0050134
5% Prevalence	12000	yes	FullFH	LT-FH++40%AOO		True	0.0579	0.00608185	8.17268	0.159742	1.0015	0.00411103
5% Prevalence	12000	yes	FullFH	LT-FH++60%AOO		True	0.0586	0.00558172	8.27252	0.161567	1.00128	0.00513046
5% Prevalence	12000	yes	FullFH	LT-FH++80%AOO		True	0.0608	0.00667999	8.39871	0.183538	1.00073	0.0042361
5% Prevalence	12000	yes	FullFH	LT-FH++allAOO		True	0.0629	0.00608185	8.50203	0.18401	1.00101	0.00391594
5% Prevalence	18000	yes	20%-missing-FH	GWAS		True	0.0936	0.00774884	10.5783	0.178644	1.00017	0.00444232
5% Prevalence	18000	yes	20%-missing-FH	GWAX		True	0.0943	0.0066675	10.5499	0.205871	0.999597	0.00593009
5% Prevalence	18000	yes	20%-missing-FH	LT-FH		True	0.1021	0.00648845	11.196	0.192946	1.00015	0.00492788
5% Prevalence	18000	yes	20%-missing-FH	LT-FH++40%AOO		True	0.1087	0.00620125	11.5249	0.219618	1.0002	0.00426238
5% Prevalence	18000	yes	20%-missing-FH	LT-FH++60%AOO		True	0.1116	0.00609554	11.6568	0.198181	0.999905	0.00497314
5% Prevalence	18000	yes	20%-missing-FH	LT-FH++80%AOO		True	0.1156	0.00641526	11.8503	0.215515	0.999988	0.00450147
5% Prevalence	18000	yes	20%-missing-FH	LT-FH++allAOO		True	0.1176	0.00756013	12.0124	0.21166	1.00023	0.004627
5% Prevalence	18000	yes	40%-missing-FH	GWAS		True	0.0936	0.00774884	10.5783	0.178644	1.00017	0.00444232
5% Prevalence	18000	yes	40%-missing-FH	GWAX		True	0.0923	0.00705612	10.5383	0.200128	0.999195	0.00489979
5% Prevalence	18000	yes	40%-missing-FH	LT-FH		True	0.1002	0.00761285	11.0378	0.188508	1.00011	0.0047792
5% Prevalence	18000	yes	40%-missing-FH	LT-FH++40%AOO		True	0.1046	0.00605897	11.3718	0.210756	1.00015	0.00427835
5% Prevalence	18000	yes	40%-missing-FH	LT-FH++60%AOO		True	0.1091	0.0069033	11.5094	0.196143	0.999949	0.00482299
5% Prevalence	18000	yes	40%-missing-FH	LT-FH++80%AOO		True	0.1115	0.00729155	11.7029	0.203236	1.00034	0.00437101
5% Prevalence	18000	yes	40%-missing-FH	LT-FH++allAOO		True	0.1164	0.00683455	11.8671	0.206983	1.00047	0.00465416
5% Prevalence	18000	yes	60%-missing-FH	GWAS		True	0.0936	0.00774884	10.5783	0.178644	1.00017	0.00444232
5% Prevalence	18000	yes	60%-missing-FH	GWAX		True	0.0938	0.00713053	10.5587	0.189709	1.00011	0.00489814
5% Prevalence	18000	yes	60%-missing-FH	LT-FH		True	0.0979	0.00734015	10.8778	0.200363	1.00046	0.00447465
5% Prevalence	18000	yes	60%-missing-FH	LT-FH++40%AOO		True	0.1035	0.00554276	11.2183	0.224569	1.00058	0.0038361
5% Prevalence	18000	yes	60%-missing-FH	LT-FH++60%AOO		True	0.108	0.00547723	11.3617	0.203806	1.00037	0.00455579
5% Prevalence	18000	yes	60%-missing-FH	LT-FH++80%AOO		True	0.1094	0.00613188	11.5576	0.214029	1.00044	0.00415999
5% Prevalence	18000	yes	60%-missing-FH	LT-FH++allAOO		True	0.1142	0.0060148	11.7271	0.212594	1.00067	0.00430315
5% Prevalence	18000	yes	FullFH	GWAS		True	0.0936	0.00774884	10.5783	0.178644	1.00017	0.00444232
5% Prevalence	18000	yes	FullFH	GWAX		True	0.0954	0.00558172	10.5376	0.19797	0.999545	0.00548711
5% Prevalence	18000	yes	FullFH	LT-FH		True	0.1047	0.00743938	11.3531	0.190612	1.00024	0.00487591
5% Prevalence	18000	yes	FullFH	LT-FH++40%AOO		True	0.1112	0.00726942	11.6775	0.216791	1.00033	0.00444944
5% Prevalence	18000	yes	FullFH	LT-FH++60%AOO		True	0.1147	0.00704036	11.8026	0.199229	0.99996	0.00486033
5% Prevalence	18000	yes	FullFH	LT-FH++80%AOO		True	0.1181	0.0055267	11.9922	0.2174	1.00026	0.00459419
5% Prevalence	18000	yes	FullFH	LT-FH++allAOO		True	0.1199	0.00695142	12.155	0.212089	1.00038	0.0048334
5% Prevalence	24000	yes	20%-missing-FH	GWAS		True	0.1431	0.00470106	13.7515	0.214433	1.0007	0.00563139
5% Prevalence	24000	yes	20%-missing-FH	GWAX		True	0.1456	0.00648417	13.733	0.233917	1.0003	0.00593548
5% Prevalence	24000	yes	20%-missing-FH	LT-FH		True	0.1571	0.0047481	14.5915	0.243794	0.999968	0.00561371
5% Prevalence	24000	yes	20%-missing-FH	LT-FH++40%AOO		True	0.1624	0.00462361	15.0328	0.260904	1.00003	0.00517249
5% Prevalence	24000	yes	20%-missing-FH	LT-FH++60%AOO		True	0.1647	0.00416467	15.2245	0.276044	0.999723	0.00545351
5% Prevalence	24000	yes	20%-missing-FH	LT-FH++80%AOO		True	0.1676	0.00641526	15.466	0.270554	0.999843	0.0049202
5% Prevalence	24000	yes	20%-missing-FH	LT-FH++allAOO		True	0.171	0.00628932	15.6969	0.288694	0.999894	0.00497549
5% Prevalence	24000	yes	40%-missing-FH	GWAS		True	0.1431	0.00470106	13.7515	0.214433	1.0007	0.00563139
5% Prevalence	24000	yes	40%-missing-FH	GWAX		True	0.1431	0.00513052	13.7225	0.205204	1.00096	0.00556663
5% Prevalence	24000	yes	40%-missing-FH	LT-FH		True	0.1511	0.00641959	14.3755	0.224703	1.00069	0.00540571
5% Prevalence	24000	yes	40%-missing-FH	LT-FH++40%AOO		True	0.1574	0.00371782	14.8226	0.235961	1.00077	0.0048887
5% Prevalence	24000	yes	40%-missing-FH	LT-FH++60%AOO		True	0.1612	0.00367575	15.0171	0.258628	1.00043	0.00513749
5% Prevalence	24000	yes	40%-missing-FH	LT-FH++80%AOO		True	0.1651	0.0057436	15.268	0.248232	1.0006	0.004497
5% Prevalence	24000	yes	40%-missing-FH	LT-FH++allAOO		True	0.1687	0.00730373	15.5054	0.268403	1.00053	0.00472311
5% Prevalence	24000	yes	60%-missing-FH	GWAS		True	0.1431	0.00470106	13.7515	0.214433	1.0007	0.00563139
5% Prevalence	24000	yes	60%-missing-FH	GWAX		True	0.1438	0.00676264	13.7156	0.23538	1.00108	0.00568313
5% Prevalence	24000	yes	60%-missing-FH	LT-FH		True	0.1492	0.00541192	14.1593	0.247396	1.00056	0.00580096
5% Prevalence	24000	yes	60%-missing-FH	LT-FH++40%AOO		True	0.1554	0.00437671	14.6146	0.254609	1.00061	0.00534095
5% Prevalence	24000	yes	60%-missing-FH	LT-FH++60%AOO		True	0.1595	0.00641613	14.8142	0.271645	1.00032	0.00572708
5% Prevalence	24000	yes	60%-missing-FH	LT-FH++80%AOO		True	0.1638	0.00557375	15.0636	0.269307	1.00052	0.00491703
5% Prevalence	24000	yes	60%-missing-FH	LT-FH++allAOO		True	0.1671	0.00672392	15.3059	0.283414	1.00053	0.00499556
5% Prevalence	24000	yes	FullFH	GWAS		True	0.1431	0.00470106	13.7515	0.214433	1.0007	0.00563139
5% Prevalence	24000	yes	FullFH	GWAX		True	0.1442	0.0067297	13.7258	0.234289	1.00079	0.0053911
5% Prevalence	24000	yes	FullFH	LT-FH		True	0.1597	0.00612917	14.8028	0.244171	1.00037	0.00537198
5% Prevalence	24000	yes	FullFH	LT-FH++40%AOO		True	0.1642	0.00477959	15.2321	0.259778	1.00041	0.00487743
5% Prevalence	24000	yes	FullFH	LT-FH++60%AOO		True	0.1681	0.00458136	15.4174	0.275465	1.00016	0.00520614
5% Prevalence	24000	yes	FullFH	LT-FH++80%AOO		True	0.1709	0.00624411	15.6613	0.276668	1.00028	0.00452896
5% Prevalence	24000	yes	FullFH	LT-FH++allAOO		True	0.1732	0.00657943	15.8878	0.288361	1.00029	0.00463518
5% Prevalence	30000	yes	20%-missing-FH	GWAS		True	0.1891	0.01113	16.9399	0.283825	1.00179	0.00552024
5% Prevalence	30000	yes	20%-missing-FH	GWAX		True	0.1907	0.00909273	16.9435	0.282204	1.00164	0.00463162
5% Prevalence	30000	yes	20%-missing-FH	LT-FH		True	0.2022	0.01083	18.0079	0.316584	1.00153	0.00511613
5% Prevalence	30000	yes	20%-missing-FH	LT-FH++40%AOO		True	0.2095	0.0112965	18.5682	0.364705	1.00153	0.00553612
5% Prevalence	30000	yes	20%-missing-FH	LT-FH++60%AOO		True	0.2112	0.0122547	18.8036	0.376306	1.00109	0.00529346
5% Prevalence	30000	yes	20%-missing-FH	LT-FH++80%AOO		True	0.2144	0.0141201	19.1121	0.403068	1.0014	0.00557808
5% Prevalence	30000	yes	20%-missing-FH	LT-FH++allAOO		True	0.2168	0.0133982	19.3957	0.411902	1.00117	0.00535049
5% Prevalence	30000	yes	40%-missing-FH	GWAS		True	0.1891	0.01113	16.9399	0.283825	1.00179	0.00552024
5% Prevalence	30000	yes	40%-missing-FH	GWAX		True	0.1894	0.00874579	16.9165	0.289593	1.00014	0.00534141
5% Prevalence	30000	yes	40%-missing-FH	LT-FH		True	0.2003	0.00948742	17.7267	0.308465	1.00116	0.00571217
5% Prevalence	30000	yes	40%-missing-FH	LT-FH++40%AOO		True	0.2057	0.0107088	18.2949	0.353408	1.00124	0.00628026
5% Prevalence	30000	yes	40%-missing-FH	LT-FH++60%AOO		True	0.2077	0.0104035	18.5339	0.371831	1.00072	0.00594334
5% Prevalence	30000	yes	40%-missing-FH	LT-FH++80%AOO		True	0.212	0.00920145	18.8527	0.395107	1.00101	0.00611119
5% Prevalence	30000	yes	40%-missing-FH	LT-FH++allAOO		True	0.2153	0.0118232	19.1385	0.411291	1.00102	0.00596783
5% Prevalence	30000	yes	60%-missing-FH	GWAS		True	0.1891	0.01113	16.9399	0.283825	1.00179	0.00552024
5% Prevalence	30000	yes	60%-missing-FH	GWAX		True	0.1898	0.00820298	16.9148	0.262127	1.00117	0.0048544
5% Prevalence	30000	yes	60%-missing-FH	LT-FH		True	0.1963	0.00997831	17.458	0.293624	1.00137	0.00536945
5% Prevalence	30000	yes	60%-missing-FH	LT-FH++40%AOO		True	0.2032	0.010174	18.035	0.33615	1.00126	0.00595769
5% Prevalence	30000	yes	60%-missing-FH	LT-FH++60%AOO		True	0.2039	0.0119485	18.2787	0.354994	1.0011	0.00573656
5% Prevalence	30000	yes	60%-missing-FH	LT-FH++80%AOO		True	0.2086	0.0131081	18.6006	0.380033	1.0012	0.00605263
5% Prevalence	30000	yes	60%-missing-FH	LT-FH++allAOO		True	0.2117	0.0120743	18.8954	0.39271	1.00099	0.00588009
5% Prevalence	30000	yes	FullFH	GWAS		True	0.1891	0.01113	16.9399	0.283825	1.00179	0.00552024
5% Prevalence	30000	yes	FullFH	GWAX		True	0.1909	0.00760774	16.9352	0.257565	1.00112	0.00478165
5% Prevalence	30000	yes	FullFH	LT-FH		True	0.205	0.00955685	18.2766	0.317294	1.00137	0.00530476
5% Prevalence	30000	yes	FullFH	LT-FH++40%AOO		True	0.2117	0.011373	18.8214	0.358512	1.00139	0.00597254
5% Prevalence	30000	yes	FullFH	LT-FH++60%AOO		True	0.2142	0.0131639	19.0521	0.375663	1.001	0.00558865
5% Prevalence	30000	yes	FullFH	LT-FH++80%AOO		True	0.2184	0.0126333	19.3572	0.408998	1.00126	0.00582192
5% Prevalence	30000	yes	FullFH	LT-FH++allAOO		True	0.2195	0.0138263	19.6312	0.411043	1.00102	0.00572543
10% Prevalence	12000	yes	20%-missing-FH	GWAS		True	0.0978	0.0056921	10.9179	0.174941	1.00101	0.00527952
10% Prevalence	12000	yes	20%-missing-FH	GWAX		True	0.094	0.00557773	10.7276	0.211111	1.00068	0.0052902
10% Prevalence	12000	yes	20%-missing-FH	LT-FH		True	0.1149	0.00674043	12.0617	0.21244	1.00035	0.00593892
10% Prevalence	12000	yes	20%-missing-FH	LT-FH++40%AOO		True	0.1226	0.00631049	12.5594	0.212846	1.00099	0.00594035
10% Prevalence	12000	yes	20%-missing-FH	LT-FH++60%AOO		True	0.1279	0.00660724	12.8214	0.213036	1.00059	0.00612207
10% Prevalence	12000	yes	20%-missing-FH	LT-FH++80%AOO		True	0.1322	0.00775743	13.1055	0.220941	1.00044	0.00557344
10% Prevalence	12000	yes	20%-missing-FH	LT-FH++allAOO		True	0.1381	0.00753437	13.4049	0.202871	1.00107	0.00581835
10% Prevalence	12000	yes	40%-missing-FH	GWAS		True	0.0978	0.0056921	10.9179	0.174941	1.00101	0.00527952
10% Prevalence	12000	yes	40%-missing-FH	GWAX		True	0.0936	0.00625744	10.7413	0.194116	1.00158	0.00531834
10% Prevalence	12000	yes	40%-missing-FH	LT-FH		True	0.1092	0.00654557	11.7709	0.196576	1.00085	0.00575759
10% Prevalence	12000	yes	40%-missing-FH	LT-FH++40%AOO		True	0.1189	0.00698331	12.2727	0.198353	1.00143	0.00602587
10% Prevalence	12000	yes	40%-missing-FH	LT-FH++60%AOO		True	0.1237	0.00758727	12.5505	0.199088	1.00123	0.00627135
10% Prevalence	12000	yes	40%-missing-FH	LT-FH++80%AOO		True	0.1277	0.00649872	12.8497	0.21495	1.00096	0.0055234
10% Prevalence	12000	yes	40%-missing-FH	LT-FH++allAOO		True	0.1331	0.0069033	13.1551	0.200737	1.00164	0.00563382
10% Prevalence	12000	yes	60%-missing-FH	GWAS		True	0.0978	0.0056921	10.9179	0.174941	1.00101	0.00527952
10% Prevalence	12000	yes	60%-missing-FH	GWAX		True	0.0944	0.00721418	10.7685	0.188355	1.00162	0.00612041
10% Prevalence	12000	yes	60%-missing-FH	LT-FH		True	0.1051	0.00741545	11.4672	0.175358	1.00102	0.0058897
10% Prevalence	12000	yes	60%-missing-FH	LT-FH++40%AOO		True	0.1137	0.00733409	11.9796	0.18018	1.00163	0.00612281
10% Prevalence	12000	yes	60%-missing-FH	LT-FH++60%AOO		True	0.1164	0.00691536	12.2595	0.190832	1.00142	0.00639757
10% Prevalence	12000	yes	60%-missing-FH	LT-FH++80%AOO		True	0.1243	0.00594512	12.5675	0.208222	1.001	0.00600304
10% Prevalence	12000	yes	60%-missing-FH	LT-FH++allAOO		True	0.1302	0.00787119	12.8736	0.200893	1.00169	0.00618151
10% Prevalence	12000	yes	FullFH	GWAS		True	0.0978	0.0056921	10.9179	0.174941	1.00101	0.00527952
10% Prevalence	12000	yes	FullFH	GWAX		True	0.0945	0.00790569	10.7121	0.206342	1.00098	0.00469884
10% Prevalence	12000	yes	FullFH	LT-FH		True	0.1193	0.00555878	12.3473	0.215381	1.00058	0.00573321
10% Prevalence	12000	yes	FullFH	LT-FH++40%AOO		True	0.1269	0.00854335	12.8307	0.208325	1.00114	0.00571408
10% Prevalence	12000	yes	FullFH	LT-FH++60%AOO		True	0.1334	0.0070899	13.0973	0.215422	1.00086	0.00616348
10% Prevalence	12000	yes	FullFH	LT-FH++80%AOO		True	0.1365	0.00774955	13.3763	0.234236	1.00067	0.00547694
10% Prevalence	12000	yes	FullFH	LT-FH++allAOO		True	0.1409	0.008925	13.664	0.213623	1.00123	0.0057309
10% Prevalence	18000	yes	20%-missing-FH	GWAS		True	0.1729	0.00807534	16.0382	0.323096	1.00096	0.00338824
10% Prevalence	18000	yes	20%-missing-FH	GWAX		True	0.1694	0.0095359	15.7015	0.335606	1.00183	0.00496636
10% Prevalence	18000	yes	20%-missing-FH	LT-FH		True	0.1948	0.00849575	17.7217	0.397728	1.0015	0.00361385
10% Prevalence	18000	yes	20%-missing-FH	LT-FH++40%AOO		True	0.2043	0.00868012	18.4717	0.4293	1.00167	0.00303724
10% Prevalence	18000	yes	20%-missing-FH	LT-FH++60%AOO		True	0.2076	0.0103086	18.8341	0.44941	1.00234	0.00405846
10% Prevalence	18000	yes	20%-missing-FH	LT-FH++80%AOO		True	0.2122	0.00911409	19.2858	0.455867	1.00163	0.00419296
10% Prevalence	18000	yes	20%-missing-FH	LT-FH++allAOO		True	0.2201	0.0100383	19.7261	0.462266	1.0014	0.00327356
10% Prevalence	18000	yes	40%-missing-FH	GWAS		True	0.1729	0.00807534	16.0382	0.323096	1.00096	0.00338824
10% Prevalence	18000	yes	40%-missing-FH	GWAX		True	0.1687	0.00819282	15.7425	0.328594	1.00125	0.00443298
10% Prevalence	18000	yes	40%-missing-FH	LT-FH		True	0.1894	0.0078202	17.2865	0.363303	1.00117	0.00393098
10% Prevalence	18000	yes	40%-missing-FH	LT-FH++40%AOO		True	0.1988	0.0100863	18.0524	0.404852	1.00151	0.00303083
10% Prevalence	18000	yes	40%-missing-FH	LT-FH++60%AOO		True	0.2011	0.0100272	18.4315	0.419189	1.0018	0.00409844
10% Prevalence	18000	yes	40%-missing-FH	LT-FH++80%AOO		True	0.2089	0.00909762	18.8785	0.424192	1.00139	0.00417524
10% Prevalence	18000	yes	40%-missing-FH	LT-FH++allAOO		True	0.2155	0.00992472	19.3374	0.440581	1.00112	0.00363204
10% Prevalence	18000	yes	60%-missing-FH	GWAS		True	0.1729	0.00807534	16.0382	0.323096	1.00096	0.00338824
10% Prevalence	18000	yes	60%-missing-FH	GWAX		True	0.1696	0.0100687	15.8498	0.33593	1.0012	0.00404963
10% Prevalence	18000	yes	60%-missing-FH	LT-FH		True	0.1832	0.00886692	16.867	0.365002	1.00112	0.00349278
10% Prevalence	18000	yes	60%-missing-FH	LT-FH++40%AOO		True	0.1946	0.00961711	17.6528	0.400313	1.00152	0.00295752
10% Prevalence	18000	yes	60%-missing-FH	LT-FH++60%AOO		True	0.1977	0.00940508	18.038	0.418829	1.00168	0.00410087
10% Prevalence	18000	yes	60%-missing-FH	LT-FH++80%AOO		True	0.204	0.00943987	18.5062	0.430494	1.00114	0.00420348
10% Prevalence	18000	yes	60%-missing-FH	LT-FH++allAOO		True	0.209	0.00904311	18.9663	0.437873	1.00112	0.00373282
10% Prevalence	18000	yes	FullFH	GWAS		True	0.1729	0.00807534	16.0382	0.323096	1.00096	0.00338824
10% Prevalence	18000	yes	FullFH	GWAX		True	0.1681	0.00888757	15.6918	0.312862	1.00222	0.00645909
10% Prevalence	18000	yes	FullFH	LT-FH		True	0.1992	0.00839047	18.1635	0.388468	1.00188	0.0041991
10% Prevalence	18000	yes	FullFH	LT-FH++40%AOO		True	0.21	0.00788811	18.8942	0.42322	1.00216	0.00358185
10% Prevalence	18000	yes	FullFH	LT-FH++60%AOO		True	0.2113	0.0108428	19.2492	0.444161	1.00266	0.00435742
10% Prevalence	18000	yes	FullFH	LT-FH++80%AOO		True	0.2177	0.00915363	19.6862	0.461234	1.00206	0.00487057
10% Prevalence	18000	yes	FullFH	LT-FH++allAOO		True	0.2243	0.00865448	20.1217	0.465362	1.00159	0.00393149
10% Prevalence	24000	yes	20%-missing-FH	GWAS		True	0.2343	0.00903143	20.9673	0.440099	0.998536	0.00473761
10% Prevalence	24000	yes	20%-missing-FH	GWAX		True	0.2334	0.00730601	20.5788	0.4159	0.998301	0.00462104
10% Prevalence	24000	yes	20%-missing-FH	LT-FH		True	0.2611	0.00923099	23.2598	0.483898	0.998558	0.00371407
10% Prevalence	24000	yes	20%-missing-FH	LT-FH++40%AOO		True	0.2714	0.0085531	24.2712	0.520209	0.998866	0.00457488
10% Prevalence	24000	yes	20%-missing-FH	LT-FH++60%AOO		True	0.2763	0.009056	24.7942	0.539511	0.999314	0.00390531
10% Prevalence	24000	yes	20%-missing-FH	LT-FH++80%AOO		True	0.2804	0.00850098	25.3611	0.531935	0.999169	0.00382964
10% Prevalence	24000	yes	20%-missing-FH	LT-FH++allAOO		True	0.2867	0.00878193	25.97	0.580441	0.999272	0.00436341
10% Prevalence	24000	yes	40%-missing-FH	GWAS		True	0.2343	0.00903143	20.9673	0.440099	0.998536	0.00473761
10% Prevalence	24000	yes	40%-missing-FH	GWAX		True	0.2347	0.00921412	20.6138	0.428818	0.998247	0.00450359
10% Prevalence	24000	yes	40%-missing-FH	LT-FH		True	0.2532	0.010871	22.6549	0.461672	0.998772	0.00384029
10% Prevalence	24000	yes	40%-missing-FH	LT-FH++40%AOO		True	0.2649	0.0102029	23.6848	0.503681	0.999248	0.00456876
10% Prevalence	24000	yes	40%-missing-FH	LT-FH++60%AOO		True	0.271	0.00943987	24.2383	0.503027	0.999466	0.0035755
10% Prevalence	24000	yes	40%-missing-FH	LT-FH++80%AOO		True	0.2751	0.0102356	24.8121	0.508985	0.999593	0.00367757
10% Prevalence	24000	yes	40%-missing-FH	LT-FH++allAOO		True	0.2817	0.00938142	25.4383	0.540932	0.999484	0.00361995
10% Prevalence	24000	yes	60%-missing-FH	GWAS		True	0.2343	0.00903143	20.9673	0.440099	0.998536	0.00473761
10% Prevalence	24000	yes	60%-missing-FH	GWAX		True	0.2316	0.00850098	20.6569	0.37	1.00005	0.00430514
10% Prevalence	24000	yes	60%-missing-FH	LT-FH		True	0.2454	0.0100133	22.0512	0.424391	0.999384	0.00424031
10% Prevalence	24000	yes	60%-missing-FH	LT-FH++40%AOO		True	0.2574	0.0110675	23.1019	0.465061	0.999884	0.00492352
10% Prevalence	24000	yes	60%-missing-FH	LT-FH++60%AOO		True	0.2626	0.00828922	23.6618	0.48017	1.00023	0.00418198
10% Prevalence	24000	yes	60%-missing-FH	LT-FH++80%AOO		True	0.2701	0.0111001	24.2573	0.495992	1.00029	0.00420411
10% Prevalence	24000	yes	60%-missing-FH	LT-FH++allAOO		True	0.2744	0.0114523	24.8944	0.527122	1.00025	0.00449911
10% Prevalence	24000	yes	FullFH	GWAS		True	0.2343	0.00903143	20.9673	0.440099	0.998536	0.00473761
10% Prevalence	24000	yes	FullFH	GWAX		True	0.2314	0.00794705	20.5528	0.386223	0.998496	0.00448863
10% Prevalence	24000	yes	FullFH	LT-FH		True	0.2672	0.00897899	23.8493	0.466749	0.998997	0.00361087
10% Prevalence	24000	yes	FullFH	LT-FH++40%AOO		True	0.2759	0.00883742	24.8303	0.501512	0.999269	0.00451354
10% Prevalence	24000	yes	FullFH	LT-FH++60%AOO		True	0.2794	0.00774884	25.3471	0.518118	0.999482	0.00399758
10% Prevalence	24000	yes	FullFH	LT-FH++80%AOO		True	0.285	0.00873053	25.8931	0.518648	0.99966	0.00397958
10% Prevalence	24000	yes	FullFH	LT-FH++allAOO		True	0.2903	0.00914148	26.4963	0.554614	0.999646	0.00430999
10% Prevalence	30000	yes	20%-missing-FH	GWAS		True	0.2885	0.0126776	25.9322	0.497746	1.00021	0.00392752
10% Prevalence	30000	yes	20%-missing-FH	GWAX		True	0.2825	0.0113652	25.449	0.461604	0.999983	0.00388882
10% Prevalence	30000	yes	20%-missing-FH	LT-FH		True	0.3125	0.00945457	28.7751	0.539335	1.0003	0.00412338
10% Prevalence	30000	yes	20%-missing-FH	LT-FH++40%AOO		True	0.3223	0.00939326	30.0376	0.620848	1.0002	0.00392463
10% Prevalence	30000	yes	20%-missing-FH	LT-FH++60%AOO		True	0.3284	0.00925203	30.6978	0.654795	1.00083	0.00378774
10% Prevalence	30000	yes	20%-missing-FH	LT-FH++80%AOO		True	0.3342	0.00917484	31.4097	0.671378	1.00082	0.00401958
10% Prevalence	30000	yes	20%-missing-FH	LT-FH++allAOO		True	0.3391	0.0115128	32.1796	0.691121	1.00054	0.0040313
10% Prevalence	30000	yes	40%-missing-FH	GWAS		True	0.2885	0.0126776	25.9322	0.497746	1.00021	0.00392752
10% Prevalence	30000	yes	40%-missing-FH	GWAX		True	0.2831	0.00904863	25.5212	0.470386	0.99997	0.00420157
10% Prevalence	30000	yes	40%-missing-FH	LT-FH		True	0.3078	0.011429	28.0574	0.539991	1.00023	0.00443032
10% Prevalence	30000	yes	40%-missing-FH	LT-FH++40%AOO		True	0.3172	0.0114193	29.3448	0.628562	1.00014	0.00400977
10% Prevalence	30000	yes	40%-missing-FH	LT-FH++60%AOO		True	0.3229	0.0109691	30.0287	0.644147	1.00067	0.00404776
10% Prevalence	30000	yes	40%-missing-FH	LT-FH++80%AOO		True	0.3288	0.0114581	30.756	0.67322	1.00076	0.00446296
10% Prevalence	30000	yes	40%-missing-FH	LT-FH++allAOO		True	0.3347	0.0108633	31.5457	0.700382	1.00036	0.00382243
10% Prevalence	30000	yes	60%-missing-FH	GWAS		True	0.2885	0.0126776	25.9322	0.497746	1.00021	0.00392752
10% Prevalence	30000	yes	60%-missing-FH	GWAX		True	0.2837	0.0119448	25.6158	0.491419	1.00027	0.00438688
10% Prevalence	30000	yes	60%-missing-FH	LT-FH		True	0.3002	0.0124347	27.3154	0.525531	1.00036	0.00415757
10% Prevalence	30000	yes	60%-missing-FH	LT-FH++40%AOO		True	0.3106	0.010875	28.6361	0.611657	1.00021	0.00391453
10% Prevalence	30000	yes	60%-missing-FH	LT-FH++60%AOO		True	0.317	0.00972968	29.3222	0.640532	1.00069	0.00393176
10% Prevalence	30000	yes	60%-missing-FH	LT-FH++80%AOO		True	0.3215	0.0109468	30.0757	0.677546	1.00094	0.00421076
10% Prevalence	30000	yes	60%-missing-FH	LT-FH++allAOO		True	0.329	0.0124633	30.8768	0.699442	1.00015	0.00377354
10% Prevalence	30000	yes	FullFH	GWAS		True	0.2885	0.0126776	25.9322	0.497746	1.00021	0.00392752
10% Prevalence	30000	yes	FullFH	GWAX		True	0.2825	0.011068	25.4701	0.463802	1.00039	0.00474504
10% Prevalence	30000	yes	FullFH	LT-FH		True	0.3186	0.0117681	29.5394	0.563178	1.00062	0.00415703
10% Prevalence	30000	yes	FullFH	LT-FH++40%AOO		True	0.3274	0.00994652	30.7721	0.635656	1.00046	0.00410274
10% Prevalence	30000	yes	FullFH	LT-FH++60%AOO		True	0.3347	0.00933393	31.4128	0.670261	1.00081	0.00394613
10% Prevalence	30000	yes	FullFH	LT-FH++80%AOO		True	0.339	0.00930949	32.1115	0.701066	1.0013	0.00430527
10% Prevalence	30000	yes	FullFH	LT-FH++allAOO		True	0.3441	0.0111898	32.8607	0.722164	1.00073	0.00434128
5% Prevalence	120000	no	20% missing FH	GWAS		True	0.1326	0.0110775	13.0928	1.45307	1.00166	0.0061992
5% Prevalence	120000	no	20% missing FH	GWAX		True	0.1622	0.00769993	15.2865	1.65566	1.00046	0.00657923
5% Prevalence	120000	no	20% missing FH	LT-FH		True	0.1935	0.0108038	17.5781	1.92983	1.00141	0.00764341
5% Prevalence	120000	no	20% missing FH	LT-FH++40%AOO		True	0.1943	0.0108531	17.774	1.96745	1.00148	0.00716034
5% Prevalence	120000	no	20% missing FH	LT-FH++60%AOO		True	0.1955	0.010896	17.9037	1.98637	1.00156	0.00602068
5% Prevalence	120000	no	20% missing FH	LT-FH++80%AOO		True	0.1995	0.0139782	18.0892	1.97747	1.00107	0.00674925
5% Prevalence	120000	no	20% missing FH	LT-FH++allAOO		True	0.2024	0.0126245	18.3201	2.02929	1.00116	0.00600434
5% Prevalence	120000	no	40% missing FH	GWAS		True	0.1326	0.0110775	13.0928	1.45307	1.00166	0.0061992
5% Prevalence	120000	no	40% missing FH	GWAX		True	0.1504	0.0116256	14.4485	1.52815	1.00014	0.00736295
5% Prevalence	120000	no	40% missing FH	LT-FH		True	0.18	0.0124186	16.4388	1.84045	1.00145	0.0052349
5% Prevalence	120000	no	40% missing FH	LT-FH++40%AOO		True	0.1802	0.0126298	16.6204	1.8709	1.00212	0.00502804
5% Prevalence	120000	no	40% missing FH	LT-FH++60%AOO		True	0.1814	0.0117019	16.7461	1.89856	1.00177	0.0049216
5% Prevalence	120000	no	40% missing FH	LT-FH++80%AOO		True	0.1835	0.0124387	16.9312	1.89732	1.00143	0.00588004
5% Prevalence	120000	no	40% missing FH	LT-FH++allAOO		True	0.1862	0.0114872	17.1512	1.95125	1.00139	0.00553682
5% Prevalence	120000	no	60% missing FH	GWAS		True	0.1326	0.0110775	13.0928	1.45307	1.00166	0.0061992
5% Prevalence	120000	no	60% missing FH	GWAX		True	0.1411	0.00841229	13.6985	1.37272	1.00118	0.00510971
5% Prevalence	120000	no	60% missing FH	LT-FH		True	0.1635	0.0127563	15.2864	1.59358	1.00158	0.00610101
5% Prevalence	120000	no	60% missing FH	LT-FH++40%AOO		True	0.1658	0.0105704	15.4688	1.61344	1.00205	0.0044445
5% Prevalence	120000	no	60% missing FH	LT-FH++60%AOO		True	0.1679	0.0128621	15.5881	1.66396	1.00186	0.00596675
5% Prevalence	120000	no	60% missing FH	LT-FH++80%AOO		True	0.1705	0.0128258	15.7713	1.6752	1.00156	0.00552837
5% Prevalence	120000	no	60% missing FH	LT-FH++allAOO		True	0.1733	0.0119727	15.9896	1.72925	1.00179	0.00546778
5% Prevalence	120000	no	Full FH	GWAS		True	0.1326	0.0110775	13.0928	1.45307	1.00166	0.0061992
5% Prevalence	120000	no	Full FH	GWAX		True	0.1742	0.0112032	16.1912	1.65443	1.00023	0.00470025
5% Prevalence	120000	no	Full FH	LT-FH		True	0.2066	0.0126069	18.7151	2.00814	1.00163	0.00748521
5% Prevalence	120000	no	Full FH	LT-FH++40%AOO		True	0.2085	0.012765	18.9181	2.02849	1.00214	0.00714835
5% Prevalence	120000	no	Full FH	LT-FH++60%AOO		True	0.2088	0.0123989	19.0469	2.05484	1.00187	0.00562793
5% Prevalence	120000	no	Full FH	LT-FH++80%AOO		True	0.2123	0.0150706	19.2275	2.06007	1.00158	0.00599571
5% Prevalence	120000	no	Full FH	LT-FH++allAOO		True	0.2148	0.0132732	19.441	2.11004	1.00171	0.00578195
5% Prevalence	180000	no	20% missing FH	GWAS		True	0.2162	0.0125592	19.1105	1.97436	1.00071	0.0103784
5% Prevalence	180000	no	20% missing FH	GWAX		True	0.2537	0.0134251	22.3636	2.1356	0.999956	0.00750593
5% Prevalence	180000	no	20% missing FH	LT-FH		True	0.2854	0.0115297	25.8053	2.58579	0.999936	0.00864919
5% Prevalence	180000	no	20% missing FH	LT-FH++40%AOO		True	0.2879	0.0117137	26.0853	2.63133	0.999964	0.00771679
5% Prevalence	180000	no	20% missing FH	LT-FH++60%AOO		True	0.2901	0.0121788	26.2649	2.755	0.999794	0.00717571
5% Prevalence	180000	no	20% missing FH	LT-FH++80%AOO		True	0.2944	0.0121399	26.5606	2.76717	1.00018	0.00769989
5% Prevalence	180000	no	20% missing FH	LT-FH++allAOO		True	0.2971	0.0122152	26.9041	2.79986	0.999806	0.00693034
5% Prevalence	180000	no	40% missing FH	GWAS		True	0.2162	0.0125592	19.1105	1.97436	1.00071	0.0103784
5% Prevalence	180000	no	40% missing FH	GWAX		True	0.2353	0.0126408	21.0768	1.98965	0.997634	0.00425121
5% Prevalence	180000	no	40% missing FH	LT-FH		True	0.2673	0.012632	24.0971	2.4373	0.999173	0.00758907
5% Prevalence	180000	no	40% missing FH	LT-FH++40%AOO		True	0.2691	0.01107	24.3681	2.45602	0.999688	0.0070624
5% Prevalence	180000	no	40% missing FH	LT-FH++60%AOO		True	0.2732	0.0131047	24.5218	2.56682	0.998857	0.00560389
5% Prevalence	180000	no	40% missing FH	LT-FH++80%AOO		True	0.274	0.0126579	24.8307	2.56888	0.999445	0.00592398
5% Prevalence	180000	no	40% missing FH	LT-FH++allAOO		True	0.2769	0.0122334	25.1397	2.59081	0.999285	0.0064741
5% Prevalence	180000	no	60% missing FH	GWAS		True	0.2162	0.0125592	19.1105	1.97436	1.00071	0.0103784
5% Prevalence	180000	no	60% missing FH	GWAX		True	0.2264	0.013866	20.056	1.92245	0.999624	0.00715248
5% Prevalence	180000	no	60% missing FH	LT-FH		True	0.2536	0.0137937	22.3968	2.23102	1.00015	0.00906082
5% Prevalence	180000	no	60% missing FH	LT-FH++40%AOO		True	0.2568	0.0127262	22.6704	2.27218	1.00006	0.00862868
5% Prevalence	180000	no	60% missing FH	LT-FH++60%AOO		True	0.2573	0.0149596	22.833	2.41041	0.999998	0.00758985
5% Prevalence	180000	no	60% missing FH	LT-FH++80%AOO		True	0.2606	0.0139539	23.1271	2.43114	1.00016	0.00796366
5% Prevalence	180000	no	60% missing FH	LT-FH++allAOO		True	0.2646	0.0146379	23.4413	2.45015	1.00015	0.00843878
5% Prevalence	180000	no	Full FH	GWAS		True	0.2162	0.0125592	19.1105	1.97436	1.00071	0.0103784
5% Prevalence	180000	no	Full FH	GWAX		True	0.2672	0.0145052	23.759	2.20066	0.999735	0.00739308
5% Prevalence	180000	no	Full FH	LT-FH		True	0.3018	0.0104009	27.5467	2.73247	0.999958	0.00690515
5% Prevalence	180000	no	Full FH	LT-FH++40%AOO		True	0.3033	0.011076	27.8354	2.77722	0.999849	0.00609828
5% Prevalence	180000	no	Full FH	LT-FH++60%AOO		True	0.3055	0.011158	28.0096	2.87831	0.99969	0.00566094
5% Prevalence	180000	no	Full FH	LT-FH++80%AOO		True	0.3076	0.0130316	28.3121	2.92135	1.00008	0.00578876
5% Prevalence	180000	no	Full FH	LT-FH++allAOO		True	0.31	0.0110353	28.6431	2.90351	1.00003	0.00596293
5% Prevalence	240000	no	20% missing FH	GWAS		True	0.2761	0.0133454	25.1876	2.41136	1.00207	0.0073945
5% Prevalence	240000	no	20% missing FH	GWAX		True	0.3168	0.0130026	29.5026	2.82626	1.00033	0.00648408
5% Prevalence	240000	no	20% missing FH	LT-FH		True	0.3503	0.0094757	34.1016	3.32017	1.0013	0.00839222
5% Prevalence	240000	no	20% missing FH	LT-FH++40%AOO		True	0.3532	0.00849575	34.4768	3.40018	1.00148	0.00767511
5% Prevalence	240000	no	20% missing FH	LT-FH++60%AOO		True	0.3527	0.00754321	34.7314	3.46485	1.00113	0.00757435
5% Prevalence	240000	no	20% missing FH	LT-FH++80%AOO		True	0.3555	0.00726101	35.0907	3.50433	1.00134	0.00754216
5% Prevalence	240000	no	20% missing FH	LT-FH++allAOO		True	0.3593	0.00739444	35.569	3.57132	1.00074	0.00750145
5% Prevalence	240000	no	40% missing FH	GWAS		True	0.2761	0.0133454	25.1876	2.41136	1.00207	0.0073945
5% Prevalence	240000	no	40% missing FH	GWAX		True	0.2989	0.0106296	27.7875	2.60874	1.00084	0.00805119
5% Prevalence	240000	no	40% missing FH	LT-FH		True	0.3342	0.0113216	31.8155	3.08305	1.00198	0.008293
5% Prevalence	240000	no	40% missing FH	LT-FH++40%AOO		True	0.3351	0.0103435	32.179	3.12493	1.00244	0.00723652
5% Prevalence	240000	no	40% missing FH	LT-FH++60%AOO		True	0.3372	0.0104009	32.4061	3.22462	1.00154	0.00759404
5% Prevalence	240000	no	40% missing FH	LT-FH++80%AOO		True	0.3393	0.00923821	32.7748	3.2563	1.00214	0.0081607
5% Prevalence	240000	no	40% missing FH	LT-FH++allAOO		True	0.3415	0.0105119	33.2261	3.32094	1.00157	0.00838841
5% Prevalence	240000	no	60% missing FH	GWAS		True	0.2761	0.0133454	25.1876	2.41136	1.00207	0.0073945
5% Prevalence	240000	no	60% missing FH	GWAX		True	0.2888	0.011736	26.4502	2.47044	1.00111	0.00642217
5% Prevalence	240000	no	60% missing FH	LT-FH		True	0.3139	0.012931	29.5876	2.78731	1.00195	0.00714608
5% Prevalence	240000	no	60% missing FH	LT-FH++40%AOO		True	0.3157	0.0127021	29.9518	2.84006	1.00196	0.00636159
5% Prevalence	240000	no	60% missing FH	LT-FH++60%AOO		True	0.3199	0.0111798	30.1808	2.95241	1.00185	0.0063841
5% Prevalence	240000	no	60% missing FH	LT-FH++80%AOO		True	0.3223	0.011146	30.5495	2.98827	1.00194	0.00576201
5% Prevalence	240000	no	60% missing FH	LT-FH++allAOO		True	0.3249	0.0103864	30.9748	3.03661	1.00159	0.0069381
5% Prevalence	240000	no	Full FH	GWAS		True	0.2761	0.0133454	25.1876	2.41136	1.00207	0.0073945
5% Prevalence	240000	no	Full FH	GWAX		True	0.3306	0.00972054	31.3041	2.94941	1.00143	0.00597427
5% Prevalence	240000	no	Full FH	LT-FH		True	0.3665	0.00622272	36.3752	3.546	1.00188	0.0060848
5% Prevalence	240000	no	Full FH	LT-FH++40%AOO		True	0.3707	0.00505635	36.7612	3.60797	1.00203	0.00535388
5% Prevalence	240000	no	Full FH	LT-FH++60%AOO		True	0.3696	0.00554176	37.007	3.68653	1.0016	0.0055126
5% Prevalence	240000	no	Full FH	LT-FH++80%AOO		True	0.3711	0.00237814	37.3688	3.72672	1.0021	0.00498231
5% Prevalence	240000	no	Full FH	LT-FH++allAOO		True	0.3761	0.00470106	37.8261	3.74277	1.00193	0.0053738
5% Prevalence	300000	no	20% missing FH	GWAS		True	0.3285	0.0139384	31.2036	3.25763	1.0025	0.00595332
5% Prevalence	300000	no	20% missing FH	GWAX		True	0.3659	0.00827916	36.5866	3.5956	1.00016	0.00513758
5% Prevalence	300000	no	20% missing FH	LT-FH		True	0.4003	0.0100117	42.3456	4.33721	1.00107	0.00507497
5% Prevalence	300000	no	20% missing FH	LT-FH++40%AOO		True	0.4036	0.00712117	42.8208	4.42352	1.00105	0.0046067
5% Prevalence	300000	no	20% missing FH	LT-FH++60%AOO		True	0.4049	0.00757848	43.1224	4.50439	1.00094	0.00491131
5% Prevalence	300000	no	20% missing FH	LT-FH++80%AOO		True	0.4063	0.00865448	43.5981	4.54302	1.00101	0.00403982
5% Prevalence	300000	no	20% missing FH	LT-FH++allAOO		True	0.41	0.00942809	44.177	4.58815	1.0005	0.0046457
5% Prevalence	300000	no	40% missing FH	GWAS		True	0.3285	0.0139384	31.2036	3.25763	1.0025	0.00595332
5% Prevalence	300000	no	40% missing FH	GWAX		True	0.351	0.0101434	34.4992	3.36349	0.999373	0.00835061
5% Prevalence	300000	no	40% missing FH	LT-FH		True	0.3852	0.00916273	39.5192	4.0815	1.00126	0.00643386
5% Prevalence	300000	no	40% missing FH	LT-FH++40%AOO		True	0.387	0.00811035	39.9768	4.13935	1.00158	0.00628742
5% Prevalence	300000	no	40% missing FH	LT-FH++60%AOO		True	0.3894	0.0085531	40.2555	4.22216	1.00067	0.00682751
5% Prevalence	300000	no	40% missing FH	LT-FH++80%AOO		True	0.3915	0.00826304	40.7316	4.25019	1.00133	0.00716462
5% Prevalence	300000	no	40% missing FH	LT-FH++allAOO		True	0.3974	0.00894676	41.2874	4.31793	1.00087	0.00733471
5% Prevalence	300000	no	60% missing FH	GWAS		True	0.3285	0.0139384	31.2036	3.25763	1.0025	0.00595332
5% Prevalence	300000	no	60% missing FH	GWAX		True	0.3405	0.011559	32.8137	3.25317	1.00092	0.00464397
5% Prevalence	300000	no	60% missing FH	LT-FH		True	0.3701	0.0127318	36.7295	3.73955	1.00174	0.00455067
5% Prevalence	300000	no	60% missing FH	LT-FH++40%AOO		True	0.3723	0.00932202	37.1889	3.81757	1.00157	0.00461537
5% Prevalence	300000	no	60% missing FH	LT-FH++60%AOO		True	0.3743	0.00967299	37.4644	3.93947	1.00162	0.00439632
5% Prevalence	300000	no	60% missing FH	LT-FH++80%AOO		True	0.3764	0.0100133	37.9421	3.9874	1.00171	0.00374821
5% Prevalence	300000	no	60% missing FH	LT-FH++allAOO		True	0.3791	0.0107025	38.47	4.02745	1.00131	0.00456155
5% Prevalence	300000	no	Full FH	GWAS		True	0.3285	0.0139384	31.2036	3.25763	1.0025	0.00595332
5% Prevalence	300000	no	Full FH	GWAX		True	0.3791	0.00807534	38.8836	3.74379	1.00054	0.00510624
5% Prevalence	300000	no	Full FH	LT-FH		True	0.4145	0.00904618	45.2272	4.62344	1.00125	0.00393344
5% Prevalence	300000	no	Full FH	LT-FH++40%AOO		True	0.4168	0.00858681	45.717	4.7031	1.00136	0.00483599
5% Prevalence	300000	no	Full FH	LT-FH++60%AOO		True	0.4195	0.00975534	46.0068	4.76425	1.00105	0.00401034
5% Prevalence	300000	no	Full FH	LT-FH++80%AOO		True	0.4206	0.00943045	46.478	4.82547	1.00123	0.00465525
5% Prevalence	300000	no	Full FH	LT-FH++allAOO		True	0.4227	0.00885751	47.0349	4.83137	1.00116	0.00456541
10% Prevalence	120000	no	20% missing FH	GWAS		True	0.2095	0.012403	18.9187	1.97654	1.00146	0.00787909
10% Prevalence	120000	no	20% missing FH	GWAX		True	0.2304	0.0141437	20.7127	1.91228	1.0001	0.0109847
10% Prevalence	120000	no	20% missing FH	LT-FH		True	0.2757	0.0152538	25.0349	2.41375	1.00111	0.00952576
10% Prevalence	120000	no	20% missing FH	LT-FH++40%AOO		True	0.2794	0.0164533	25.3904	2.49152	1.00149	0.00953049
10% Prevalence	120000	no	20% missing FH	LT-FH++60%AOO		True	0.2807	0.0165197	25.6907	2.49411	1.00126	0.00900245
10% Prevalence	120000	no	20% missing FH	LT-FH++80%AOO		True	0.2841	0.0184056	26.1104	2.61781	1.00123	0.00866726
10% Prevalence	120000	no	20% missing FH	LT-FH++allAOO		True	0.2909	0.0175907	26.6997	2.6308	1.00151	0.00834645
10% Prevalence	120000	no	40% missing FH	GWAS		True	0.2095	0.012403	18.9187	1.97654	1.00146	0.00787909
10% Prevalence	120000	no	40% missing FH	GWAX		True	0.2194	0.0144699	19.7612	1.86472	1.00043	0.00722135
10% Prevalence	120000	no	40% missing FH	LT-FH		True	0.261	0.0166867	23.48	2.40096	1.00128	0.00659818
10% Prevalence	120000	no	40% missing FH	LT-FH++40%AOO		True	0.2634	0.0147362	23.8124	2.44932	1.00206	0.0078212
10% Prevalence	120000	no	40% missing FH	LT-FH++60%AOO		True	0.2685	0.0152771	24.1218	2.51023	1.00159	0.00626211
10% Prevalence	120000	no	40% missing FH	LT-FH++80%AOO		True	0.2711	0.0160378	24.5464	2.57307	1.00126	0.0078425
10% Prevalence	120000	no	40% missing FH	LT-FH++allAOO		True	0.2763	0.0156706	25.1268	2.53785	1.00206	0.00706348
10% Prevalence	120000	no	60% missing FH	GWAS		True	0.2095	0.012403	18.9187	1.97654	1.00146	0.00787909
10% Prevalence	120000	no	60% missing FH	GWAX		True	0.2086	0.0106999	18.9973	1.75211	1.00126	0.00633544
10% Prevalence	120000	no	60% missing FH	LT-FH		True	0.2425	0.0146988	21.9055	2.1325	1.00159	0.00612666
10% Prevalence	120000	no	60% missing FH	LT-FH++40%AOO		True	0.2463	0.0130559	22.2166	2.18099	1.00245	0.00641735
10% Prevalence	120000	no	60% missing FH	LT-FH++60%AOO		True	0.2498	0.0139028	22.5214	2.19735	1.00239	0.00666857
10% Prevalence	120000	no	60% missing FH	LT-FH++80%AOO		True	0.2528	0.0146424	22.9558	2.33385	1.00184	0.00667627
10% Prevalence	120000	no	60% missing FH	LT-FH++allAOO		True	0.2599	0.0148956	23.5321	2.30465	1.00274	0.00660201
10% Prevalence	120000	no	Full FH	GWAS		True	0.2095	0.012403	18.9187	1.97654	1.00146	0.00787909
10% Prevalence	120000	no	Full FH	GWAX		True	0.2422	0.0126122	21.8213	1.90341	1.00051	0.00868185
10% Prevalence	120000	no	Full FH	LT-FH		True	0.2901	0.0166229	26.6152	2.53275	1.00157	0.00984719
10% Prevalence	120000	no	Full FH	LT-FH++40%AOO		True	0.2929	0.0175718	26.9526	2.59691	1.00186	0.00978221
10% Prevalence	120000	no	Full FH	LT-FH++60%AOO		True	0.2967	0.0164523	27.2536	2.60259	1.00183	0.00957143
10% Prevalence	120000	no	Full FH	LT-FH++80%AOO		True	0.2996	0.0189397	27.6855	2.72767	1.00162	0.00927075
10% Prevalence	120000	no	Full FH	LT-FH++allAOO		True	0.304	0.0166132	28.2494	2.71828	1.002	0.00865581
10% Prevalence	180000	no	20% missing FH	GWAS		True	0.3029	0.0140115	27.8243	2.67711	1.00097	0.0115491
10% Prevalence	180000	no	20% missing FH	GWAX		True	0.3257	0.0110056	30.4427	2.36098	0.999496	0.00702094
10% Prevalence	180000	no	20% missing FH	LT-FH		True	0.3709	0.0112195	36.9277	3.23414	1.00049	0.00876819
10% Prevalence	180000	no	20% missing FH	LT-FH++40%AOO		True	0.3745	0.0115302	37.4674	3.3519	1.00065	0.00792903
10% Prevalence	180000	no	20% missing FH	LT-FH++60%AOO		True	0.3762	0.00863842	37.8974	3.45753	1.00046	0.00817405
10% Prevalence	180000	no	20% missing FH	LT-FH++80%AOO		True	0.379	0.0103172	38.5443	3.48299	1.00105	0.00740456
10% Prevalence	180000	no	20% missing FH	LT-FH++allAOO		True	0.3847	0.00991127	39.4102	3.54499	1.00053	0.00725361
10% Prevalence	180000	no	40% missing FH	GWAS		True	0.3029	0.0140115	27.8243	2.67711	1.00097	0.0115491
10% Prevalence	180000	no	40% missing FH	GWAX		True	0.3115	0.00916818	28.9846	2.24573	0.998888	0.00831592
10% Prevalence	180000	no	40% missing FH	LT-FH		True	0.3565	0.0125897	34.5883	3.10137	1.00006	0.00969278
10% Prevalence	180000	no	40% missing FH	LT-FH++40%AOO		True	0.3576	0.0111375	35.1103	3.15334	1.00086	0.00862788
10% Prevalence	180000	no	40% missing FH	LT-FH++60%AOO		True	0.3615	0.0103629	35.5381	3.29288	0.999862	0.00896408
10% Prevalence	180000	no	40% missing FH	LT-FH++80%AOO		True	0.3646	0.00958239	36.1877	3.35794	1.00047	0.00930356
10% Prevalence	180000	no	40% missing FH	LT-FH++allAOO		True	0.3691	0.00899938	37.0573	3.41199	0.999797	0.00769835
10% Prevalence	180000	no	60% missing FH	GWAS		True	0.3029	0.0140115	27.8243	2.67711	1.00097	0.0115491
10% Prevalence	180000	no	60% missing FH	GWAX		True	0.3061	0.00985957	27.9674	2.23075	1.00053	0.00689217
10% Prevalence	180000	no	60% missing FH	LT-FH		True	0.3406	0.0125981	32.2876	2.84767	1.00121	0.01064
10% Prevalence	180000	no	60% missing FH	LT-FH++40%AOO		True	0.3437	0.0119355	32.78	2.93403	1.00154	0.00947193
10% Prevalence	180000	no	60% missing FH	LT-FH++60%AOO		True	0.3471	0.0106192	33.1922	3.08468	1.00093	0.00908384
10% Prevalence	180000	no	60% missing FH	LT-FH++80%AOO		True	0.3522	0.0105071	33.8812	3.21858	1.00123	0.00937124
10% Prevalence	180000	no	60% missing FH	LT-FH++allAOO		True	0.3556	0.0131673	34.719	3.20234	1.00097	0.00929003
10% Prevalence	180000	no	Full FH	GWAS		True	0.3029	0.0140115	27.8243	2.67711	1.00097	0.0115491
10% Prevalence	180000	no	Full FH	GWAX		True	0.3368	0.0135056	32.1341	2.32919	0.999828	0.00613916
10% Prevalence	180000	no	Full FH	LT-FH		True	0.385	0.0116524	39.3355	3.36423	1.00099	0.00802171
10% Prevalence	180000	no	Full FH	LT-FH++40%AOO		True	0.3852	0.012506	39.8627	3.46534	1.00131	0.00670682
10% Prevalence	180000	no	Full FH	LT-FH++60%AOO		True	0.3897	0.00889507	40.2715	3.58222	1.00069	0.00670013
10% Prevalence	180000	no	Full FH	LT-FH++80%AOO		True	0.3915	0.0100913	40.9362	3.66668	1.00134	0.00653622
10% Prevalence	180000	no	Full FH	LT-FH++allAOO		True	0.3965	0.0107729	41.8023	3.72443	1.00081	0.00731362
10% Prevalence	240000	no	20% missing FH	GWAS		True	0.3697	0.0111759	36.7984	3.3525	0.99868	0.00766236
10% Prevalence	240000	no	20% missing FH	GWAX		True	0.39	0.0115854	40.3508	3.19694	0.998213	0.00721628
10% Prevalence	240000	no	20% missing FH	LT-FH		True	0.4353	0.012266	48.9958	4.09596	0.998577	0.00692851
10% Prevalence	240000	no	20% missing FH	LT-FH++40%AOO		True	0.4392	0.0120351	49.7268	4.27973	0.99857	0.00669985
10% Prevalence	240000	no	20% missing FH	LT-FH++60%AOO		True	0.4442	0.012568	50.3225	4.35006	0.998665	0.00720403
10% Prevalence	240000	no	20% missing FH	LT-FH++80%AOO		True	0.4466	0.0116352	51.1452	4.46182	0.999409	0.00787828
10% Prevalence	240000	no	20% missing FH	LT-FH++allAOO		True	0.453	0.0117284	52.3312	4.54217	0.998876	0.00751138
10% Prevalence	240000	no	40% missing FH	GWAS		True	0.3697	0.0111759	36.7984	3.3525	0.99868	0.00766236
10% Prevalence	240000	no	40% missing FH	GWAX		True	0.3785	0.0128171	38.3711	3.22501	0.999403	0.00552128
10% Prevalence	240000	no	40% missing FH	LT-FH		True	0.421	0.0123018	45.8282	4.03296	0.999212	0.00676374
10% Prevalence	240000	no	40% missing FH	LT-FH++40%AOO		True	0.4247	0.0124904	46.522	4.12576	0.999655	0.00638526
10% Prevalence	240000	no	40% missing FH	LT-FH++60%AOO		True	0.4273	0.0114606	47.1208	4.31329	0.999271	0.00781069
10% Prevalence	240000	no	40% missing FH	LT-FH++80%AOO		True	0.431	0.0108012	47.9663	4.40661	1.00033	0.00790875
10% Prevalence	240000	no	40% missing FH	LT-FH++allAOO		True	0.4371	0.0113573	49.1538	4.458	0.999809	0.00795602
10% Prevalence	240000	no	60% missing FH	GWAS		True	0.3697	0.0111759	36.7984	3.3525	0.99868	0.00766236
10% Prevalence	240000	no	60% missing FH	GWAX		True	0.3699	0.01113	36.9791	3.03581	1.00023	0.00711921
10% Prevalence	240000	no	60% missing FH	LT-FH		True	0.4063	0.0134911	42.7696	3.64868	0.999498	0.00803541
10% Prevalence	240000	no	60% missing FH	LT-FH++40%AOO		True	0.4086	0.0134429	43.4192	3.74411	0.999653	0.00684476
10% Prevalence	240000	no	60% missing FH	LT-FH++60%AOO		True	0.4105	0.0114042	44.024	3.89262	0.999956	0.0078884
10% Prevalence	240000	no	60% missing FH	LT-FH++80%AOO		True	0.4159	0.0132535	44.8977	4.05374	1.00037	0.00840184
10% Prevalence	240000	no	60% missing FH	LT-FH++allAOO		True	0.4217	0.0118888	46.0495	4.03133	0.999957	0.00735825
10% Prevalence	240000	no	Full FH	GWAS		True	0.3697	0.0111759	36.7984	3.3525	0.99868	0.00766236
10% Prevalence	240000	no	Full FH	GWAX		True	0.4024	0.00946573	42.5367	3.31156	1.00019	0.00577041
10% Prevalence	240000	no	Full FH	LT-FH		True	0.4503	0.0135487	52.1528	4.37221	0.999654	0.00602871
10% Prevalence	240000	no	Full FH	LT-FH++40%AOO		True	0.4516	0.0158689	52.8535	4.52002	0.99965	0.00567312
10% Prevalence	240000	no	Full FH	LT-FH++60%AOO		True	0.4567	0.0138327	53.425	4.64258	0.999468	0.00524668
10% Prevalence	240000	no	Full FH	LT-FH++80%AOO		True	0.4584	0.0142766	54.268	4.77291	1.00072	0.00640682
10% Prevalence	240000	no	Full FH	LT-FH++allAOO		True	0.4638	0.0159708	55.4498	4.88481	1.00021	0.00613722
10% Prevalence	300000	no	20% missing FH	GWAS		True	0.4195	0.012385	45.6968	4.42269	1.00009	0.00823282
10% Prevalence	300000	no	20% missing FH	GWAX		True	0.4414	0.0139857	50.0824	4.06224	0.998633	0.00936434
10% Prevalence	300000	no	20% missing FH	LT-FH		True	0.4848	0.0150466	60.8937	5.34703	0.999698	0.00954604
10% Prevalence	300000	no	20% missing FH	LT-FH++40%AOO		True	0.4872	0.0173192	61.8165	5.5681	0.999659	0.00875247
10% Prevalence	300000	no	20% missing FH	LT-FH++60%AOO		True	0.4907	0.0133337	62.5488	5.63052	0.999921	0.0084764
10% Prevalence	300000	no	20% missing FH	LT-FH++80%AOO		True	0.4918	0.0122638	63.6134	5.79854	1.00056	0.00905909
10% Prevalence	300000	no	20% missing FH	LT-FH++allAOO		True	0.4977	0.0154492	65.0846	5.89228	0.999829	0.00833851
10% Prevalence	300000	no	40% missing FH	GWAS		True	0.4195	0.012385	45.6968	4.42269	1.00009	0.00823282
10% Prevalence	300000	no	40% missing FH	GWAX		True	0.4283	0.0138968	47.647	4.10452	0.999352	0.00841199
10% Prevalence	300000	no	40% missing FH	LT-FH		True	0.4693	0.0157484	56.9723	5.29985	1.00032	0.00888684
10% Prevalence	300000	no	40% missing FH	LT-FH++40%AOO		True	0.4755	0.0163044	57.851	5.40138	1.00044	0.0077963
10% Prevalence	300000	no	40% missing FH	LT-FH++60%AOO		True	0.4764	0.0132598	58.5894	5.55986	1.00038	0.00764984
10% Prevalence	300000	no	40% missing FH	LT-FH++80%AOO		True	0.4804	0.0142844	59.6764	5.7384	1.00118	0.00938422
10% Prevalence	300000	no	40% missing FH	LT-FH++allAOO		True	0.4865	0.0124744	61.1455	5.7758	1.00071	0.00731361
10% Prevalence	300000	no	60% missing FH	GWAS		True	0.4195	0.012385	45.6968	4.42269	1.00009	0.00823282
10% Prevalence	300000	no	60% missing FH	GWAX		True	0.4206	0.0105536	45.8905	3.87835	1.00057	0.00635656
10% Prevalence	300000	no	60% missing FH	LT-FH		True	0.4528	0.0139825	53.1445	4.761	1.00067	0.00812678
10% Prevalence	300000	no	60% missing FH	LT-FH++40%AOO		True	0.4562	0.0139666	53.9748	4.93378	1.00068	0.00734507
10% Prevalence	300000	no	60% missing FH	LT-FH++60%AOO		True	0.4589	0.0140985	54.711	5.05477	1.00126	0.00761803
10% Prevalence	300000	no	60% missing FH	LT-FH++80%AOO		True	0.4661	0.0133371	55.8316	5.32529	1.00158	0.00930188
10% Prevalence	300000	no	60% missing FH	LT-FH++allAOO		True	0.4714	0.0124561	57.264	5.28689	1.00111	0.00832658
10% Prevalence	300000	no	Full FH	GWAS		True	0.4195	0.012385	45.6968	4.42269	1.00009	0.00823282
10% Prevalence	300000	no	Full FH	GWAX		True	0.4549	0.0134615	52.8479	4.16967	0.999932	0.00652573
10% Prevalence	300000	no	Full FH	LT-FH		True	0.4989	0.0157017	64.8718	5.68754	1.00085	0.00869463
10% Prevalence	300000	no	Full FH	LT-FH++40%AOO		True	0.4989	0.0161276	65.759	5.8635	1.00067	0.0082173
10% Prevalence	300000	no	Full FH	LT-FH++60%AOO		True	0.5002	0.0158731	66.4702	5.95978	1.00073	0.00675113
10% Prevalence	300000	no	Full FH	LT-FH++80%AOO		True	0.503	0.0143062	67.5661	6.16087	1.00167	0.00803446
10% Prevalence	300000	no	Full FH	LT-FH++allAOO		True	0.5095	0.0138263	69.0009	6.28739	1.00114	0.00748955
10% Prevalence	20000	yes	Full FH	GWAS		True	0.0752	0.00657943	9.33171	0.178695	0.999452	0.00251433
10% Prevalence	20000	yes	Full FH	GWAX		True	0.0702	0.00694102	8.8842	0.176021	1.00086	0.00278447
10% Prevalence	20000	yes	Full FH	LT-FH		Double	0.0929	0.00597123	10.3183	0.182439	1.00009	0.00268586
10% Prevalence	20000	yes	Full FH	LT-FH		Half	0.0929	0.00597123	10.3183	0.182439	1.00009	0.00268586
10% Prevalence	20000	yes	Full FH	LT-FH		True	0.0929	0.00597123	10.3183	0.182439	1.00009	0.00268586
10% Prevalence	20000	yes	Full FH	LT-FH	25h2	Double	0.0929	0.00597123	10.3183	0.182439	1.00009	0.00268586
10% Prevalence	20000	yes	Full FH	LT-FH	25h2	Half	0.0929	0.00597123	10.3183	0.182439	1.00009	0.00268586
10% Prevalence	20000	yes	Full FH	LT-FH	25h2	True	0.0929	0.00597123	10.3183	0.182439	1.00009	0.00268586
10% Prevalence	20000	yes	Full FH	LT-FH	75h2	Double	0.0929	0.00597123	10.3183	0.182439	1.00009	0.00268586
10% Prevalence	20000	yes	Full FH	LT-FH	75h2	Half	0.0929	0.00597123	10.3183	0.182439	1.00009	0.00268586
10% Prevalence	20000	yes	Full FH	LT-FH	75h2	True	0.0929	0.00597123	10.3183	0.182439	1.00009	0.00268586
10% Prevalence	20000	yes	Full FH	LT-FH++		Double	0.1086	0.00471876	11.4004	0.217259	0.999521	0.00294178
10% Prevalence	20000	yes	Full FH	LT-FH++		Half	0.1086	0.00471876	11.4004	0.217259	0.999521	0.00294178
10% Prevalence	20000	yes	Full FH	LT-FH++		True	0.1086	0.00471876	11.4004	0.217259	0.999521	0.00294178
10% Prevalence	20000	yes	Full FH	LT-FH++	25h2	Double	0.1086	0.00471876	11.4004	0.217259	0.999521	0.00294178
10% Prevalence	20000	yes	Full FH	LT-FH++	25h2	Half	0.1086	0.00471876	11.4004	0.217259	0.999521	0.00294178
10% Prevalence	20000	yes	Full FH	LT-FH++	25h2	True	0.1086	0.00471876	11.4004	0.217259	0.999521	0.00294178
10% Prevalence	20000	yes	Full FH	LT-FH++	75h2	Double	0.1086	0.00471876	11.4004	0.217259	0.999521	0.00294178
10% Prevalence	20000	yes	Full FH	LT-FH++	75h2	Half	0.1086	0.00471876	11.4004	0.217259	0.999521	0.00294178
10% Prevalence	20000	yes	Full FH	LT-FH++	75h2	True	0.1086	0.00471876	11.4004	0.217259	0.999521	0.00294178
10% Prevalence	100000	No	Full FH	GWAS		True	0.1722	0.0105071	15.8922	0.539058	0.99878	0.00315812
10% Prevalence	100000	No	Full FH	GWAX		True	0.1825	0.0134433	16.7631	0.482981	1.00037	0.00452109
10% Prevalence	100000	No	Full FH	LT-FH		Double	0.2335	0.0116261	21.2428	0.650852	0.999132	0.00352166
10% Prevalence	100000	No	Full FH	LT-FH		Half	0.2335	0.0116261	21.2428	0.650852	0.999132	0.00352166
10% Prevalence	100000	No	Full FH	LT-FH		True	0.2335	0.0116261	21.2428	0.650852	0.999132	0.00352166
10% Prevalence	100000	No	Full FH	LT-FH	25h2	Double	0.2335	0.0116261	21.2428	0.650852	0.999132	0.00352166
10% Prevalence	100000	No	Full FH	LT-FH	25h2	Half	0.2335	0.0116261	21.2428	0.650852	0.999132	0.00352166
10% Prevalence	100000	No	Full FH	LT-FH	25h2	True	0.2335	0.0116261	21.2428	0.650852	0.999132	0.00352166
10% Prevalence	100000	No	Full FH	LT-FH	75h2	Double	0.2335	0.0116261	21.2428	0.650852	0.999132	0.00352166
10% Prevalence	100000	No	Full FH	LT-FH	75h2	Half	0.2335	0.0116261	21.2428	0.650852	0.999132	0.00352166
10% Prevalence	100000	No	Full FH	LT-FH	75h2	True	0.2335	0.0116261	21.2428	0.650852	0.999132	0.00352166
10% Prevalence	100000	No	Full FH	LT-FH++		Double	0.2444	0.0122038	22.1871	0.647156	1.00009	0.00312604
10% Prevalence	100000	No	Full FH	LT-FH++		Half	0.2444	0.0122038	22.1871	0.647156	1.00009	0.00312604
10% Prevalence	100000	No	Full FH	LT-FH++		True	0.2444	0.0122038	22.1871	0.647156	1.00009	0.00312604
10% Prevalence	100000	No	Full FH	LT-FH++	25h2	Double	0.2444	0.0122038	22.1871	0.647156	1.00009	0.00312604
10% Prevalence	100000	No	Full FH	LT-FH++	25h2	Half	0.2444	0.0122038	22.1871	0.647156	1.00009	0.00312604
10% Prevalence	100000	No	Full FH	LT-FH++	25h2	True	0.2444	0.0122038	22.1871	0.647156	1.00009	0.00312604
10% Prevalence	100000	No	Full FH	LT-FH++	75h2	Double	0.2444	0.0122038	22.1871	0.647156	1.00009	0.00312604
10% Prevalence	100000	No	Full FH	LT-FH++	75h2	Half	0.2444	0.0122038	22.1871	0.647156	1.00009	0.00312604
10% Prevalence	100000	No	Full FH	LT-FH++	75h2	True	0.2444	0.0122038	22.1871	0.647156	1.00009	0.00312604
5% Prevalence	10000	yes	Full FH	GWAS		True	0.0315	0.00538	6.39052	0.149048	0.999775	0.00449538
5% Prevalence	10000	yes	Full FH	GWAX		True	0.0326	0.00474225	6.29082	0.165953	0.999425	0.00382606
5% Prevalence	10000	yes	Full FH	LT-FH		Double	0.0376	0.00636309	6.74523	0.168382	0.999716	0.00422892
5% Prevalence	10000	yes	Full FH	LT-FH		Half	0.0376	0.00636309	6.74523	0.168382	0.999716	0.00422892
5% Prevalence	10000	yes	Full FH	LT-FH		True	0.0376	0.00636309	6.74523	0.168382	0.999716	0.00422892
5% Prevalence	10000	yes	Full FH	LT-FH	25h2	Double	0.0376	0.00636309	6.74523	0.168382	0.999716	0.00422892
5% Prevalence	10000	yes	Full FH	LT-FH	25h2	Half	0.0376	0.00636309	6.74523	0.168382	0.999716	0.00422892
5% Prevalence	10000	yes	Full FH	LT-FH	25h2	True	0.0376	0.00636309	6.74523	0.168382	0.999716	0.00422892
5% Prevalence	10000	yes	Full FH	LT-FH	75h2	Double	0.0376	0.00636309	6.74523	0.168382	0.999716	0.00422892
5% Prevalence	10000	yes	Full FH	LT-FH	75h2	Half	0.0376	0.00636309	6.74523	0.168382	0.999716	0.00422892
5% Prevalence	10000	yes	Full FH	LT-FH	75h2	True	0.0376	0.00636309	6.74523	0.168382	0.999716	0.00422892
5% Prevalence	10000	yes	Full FH	LT-FH++		Double	0.0436	0.00638053	7.18764	0.185462	0.999698	0.00427345
5% Prevalence	10000	yes	Full FH	LT-FH++		Half	0.0436	0.00638053	7.18764	0.185462	0.999698	0.00427345
5% Prevalence	10000	yes	Full FH	LT-FH++		True	0.0436	0.00638053	7.18764	0.185462	0.999698	0.00427345
5% Prevalence	10000	yes	Full FH	LT-FH++	25h2	Double	0.0436	0.00638053	7.18764	0.185462	0.999698	0.00427345
5% Prevalence	10000	yes	Full FH	LT-FH++	25h2	Half	0.0436	0.00638053	7.18764	0.185462	0.999698	0.00427345
5% Prevalence	10000	yes	Full FH	LT-FH++	25h2	True	0.0436	0.00638053	7.18764	0.185462	0.999698	0.00427345
5% Prevalence	10000	yes	Full FH	LT-FH++	75h2	Double	0.0436	0.00638053	7.18764	0.185462	0.999698	0.00427345
5% Prevalence	10000	yes	Full FH	LT-FH++	75h2	Half	0.0436	0.00638053	7.18764	0.185462	0.999698	0.00427345
5% Prevalence	10000	yes	Full FH	LT-FH++	75h2	True	0.0436	0.00638053	7.18764	0.185462	0.999698	0.00427345
5% Prevalence	100000	No	Full FH	GWAS		True	0.1032	0.00711493	11.0969	0.431151	0.998977	0.00578427
5% Prevalence	100000	No	Full FH	GWAX		True	0.1231	0.00546606	12.5786	0.44236	0.999901	0.00449278
5% Prevalence	100000	No	Full FH	LT-FH		Double	0.1594	0.0090701	15.0321	0.555026	0.999318	0.00428873
5% Prevalence	100000	No	Full FH	LT-FH		Half	0.1594	0.0090701	15.0321	0.555026	0.999318	0.00428873
5% Prevalence	100000	No	Full FH	LT-FH		True	0.1594	0.0090701	15.0321	0.555026	0.999318	0.00428873
5% Prevalence	100000	No	Full FH	LT-FH	25h2	Double	0.1594	0.0090701	15.0321	0.555026	0.999318	0.00428873
5% Prevalence	100000	No	Full FH	LT-FH	25h2	Half	0.1594	0.0090701	15.0321	0.555026	0.999318	0.00428873
5% Prevalence	100000	No	Full FH	LT-FH	25h2	True	0.1594	0.0090701	15.0321	0.555026	0.999318	0.00428873
5% Prevalence	100000	No	Full FH	LT-FH	75h2	Double	0.1594	0.0090701	15.0321	0.555026	0.999318	0.00428873
5% Prevalence	100000	No	Full FH	LT-FH	75h2	Half	0.1594	0.0090701	15.0321	0.555026	0.999318	0.00428873
5% Prevalence	100000	No	Full FH	LT-FH	75h2	True	0.1594	0.0090701	15.0321	0.555026	0.999318	0.00428873
5% Prevalence	100000	No	Full FH	LT-FH++		Double	0.1659	0.00769488	15.4443	0.553157	0.99993	0.00423999
5% Prevalence	100000	No	Full FH	LT-FH++		Half	0.1659	0.00769488	15.4443	0.553157	0.99993	0.00423999
5% Prevalence	100000	No	Full FH	LT-FH++		True	0.1659	0.00769488	15.4443	0.553157	0.99993	0.00423999
5% Prevalence	100000	No	Full FH	LT-FH++	25h2	Double	0.1659	0.00769488	15.4443	0.553157	0.99993	0.00423999
5% Prevalence	100000	No	Full FH	LT-FH++	25h2	Half	0.1659	0.00769488	15.4443	0.553157	0.99993	0.00423999
5% Prevalence	100000	No	Full FH	LT-FH++	25h2	True	0.1659	0.00769488	15.4443	0.553157	0.99993	0.00423999
5% Prevalence	100000	No	Full FH	LT-FH++	75h2	Double	0.1659	0.00769488	15.4443	0.553157	0.99993	0.00423999
5% Prevalence	100000	No	Full FH	LT-FH++	75h2	Half	0.1659	0.00769488	15.4443	0.553157	0.99993	0.00423999
5% Prevalence	100000	No	Full FH	LT-FH++	75h2	True	0.1659	0.00769488	15.4443	0.553157	0.99993	0.00423999

## Sheet: all-computation-times
N	ncores	mean_elapsed	sd_elapsed	upper_ci	lower_ci
10000	1	566.945	46.4715	595.748	538.142
10000	2	289.769	36.1555	312.178	267.36
10000	4	141.125	6.0393	143.287	138.964
10000	8	76.2961	5.46215	78.2507	74.3416
10000	12	55.2567	3.63676	56.558	53.9553
10000	16	47.6818	5.03718	49.4843	45.8793
10000	24	38.3015	0.320036	38.4999	38.1031
10000	32	37.5929	0.338646	37.8028	37.383
30000	1	1706.6	60.7373	1744.25	1668.96
30000	2	887.678	110.199	955.979	819.377
30000	4	453.146	55.3364	487.443	418.849
30000	8	238.642	26.2455	254.909	222.375
30000	12	171.033	24.7008	186.343	155.724
30000	16	153.302	30.5683	172.248	134.356
50000	1	2914.48	30.9003	2933.63	2895.33
50000	2	1478.34	86.6672	1532.06	1424.62
50000	4	759.085	54.0135	778.413	739.757
50000	8	383.288	19.3008	390.194	376.381
50000	12	281.001	42.5144	296.214	265.787
50000	16	230.045	28.0644	240.087	220.002
50000	24	160.549	1.49978	161.479	159.62
50000	32	153.369	6.39723	157.334	149.404
100000	4	1725.34	120.923	1800.28	1650.39
100000	8	935.639	69.7585	978.875	892.403
100000	12	618.357	58.6205	654.69	582.024
100000	16	472.396	54.4459	506.141	438.651
100000	24	340.352	58.0233	376.315	304.39
100000	32	265.082	25.3767	280.811	249.354
150000	16	706.328	3.76627	708.662	703.994
150000	24	502.861	5.70746	506.398	499.323
150000	32	405.857	16.2186	415.909	395.804
150000	40	344.233	4.67373	347.13	341.337
150000	48	310.733	4.01783	313.224	308.243
150000	56	286.044	2.23649	287.43	284.658
150000	64	274.3	1.60468	275.295	273.306
200000	16	1038.49	3.609	1040.73	1036.26
200000	24	761.141	3.98225	763.609	758.673
200000	32	611.027	8.65001	616.389	605.666
200000	40	530.254	9.65502	536.239	524.27
200000	48	468.327	3.02204	470.2	466.454
200000	56	436.03	2.60169	437.643	434.418
200000	64	411.666	3.16875	413.63	409.702
250000	16	1437.94	17.7678	1448.95	1426.93
250000	24	1060.77	6.92884	1065.06	1056.48
250000	32	839.653	6.47744	843.668	835.638
250000	40	755.388	16.2735	765.474	745.302
250000	48	654.005	15.7137	663.745	644.266
250000	56	598.735	6.18043	602.566	594.904
250000	64	567.064	5.53104	570.492	563.636
300000	16	1946.71	30.9428	1965.89	1927.53
300000	24	1500.08	74.8917	1546.5	1453.66
300000	32	1138.13	8.18247	1143.2	1133.06
300000	40	972.194	8.44495	977.428	966.96
300000	48	857.783	7.59825	862.492	853.073
300000	56	790.369	5.02983	793.486	787.251
300000	64	739.789	4.03314	742.289	737.289
350000	16	2628.06	14.0161	2636.75	2619.37
350000	24	1798.08	13.2412	1806.29	1789.87
350000	32	1431.78	49.9206	1462.72	1400.84
350000	40	1214.32	9.22955	1220.04	1208.6
350000	48	1073.86	6.07608	1077.63	1070.1
350000	56	985.432	7.94214	990.354	980.509
350000	64	943.415	29.0148	961.398	925.432

## Sheet: all-false-positive-rates
prev	N	downsampling	missing_text	pheno	alpha_lvl	mFP_prop	mFP_sem
10% Prevalence	100000		Full FH	GWAS	5e-06	4.0404e-06	3.44868e-06
10% Prevalence	100000		Full FH	GWAS	5e-05	6.26263e-05	2.44783e-05
10% Prevalence	100000		Full FH	GWAS	0.0005	0.000470707	6.88461e-05
10% Prevalence	100000		Full FH	GWAS	0.005	0.00484949	0.000220734
10% Prevalence	100000		Full FH	GWAS	0.05	0.0496859	0.000690603
5% Prevalence	100000		Full FH	GWAS	5e-06	5.05051e-06	3.86706e-06
5% Prevalence	100000		Full FH	GWAS	5e-05	5.65657e-05	2.36644e-05
5% Prevalence	100000		Full FH	GWAS	0.0005	0.000531313	7.30582e-05
5% Prevalence	100000		Full FH	GWAS	0.005	0.0050303	0.000224804
5% Prevalence	100000		Full FH	GWAS	0.05	0.0498889	0.000691899
10% Prevalence	100000		Full FH	GWAX	5e-06	7.07071e-06	5.83858e-06
10% Prevalence	100000		Full FH	GWAX	5e-05	4.39394e-05	1.97163e-05
10% Prevalence	100000		Full FH	GWAX	0.0005	0.00050303	7.09684e-05
10% Prevalence	100000		Full FH	GWAX	0.005	0.00499848	0.000224062
10% Prevalence	100000		Full FH	GWAX	0.05	0.0500253	0.000692829
5% Prevalence	100000		Full FH	GWAX	5e-06	5.05051e-06	4.75463e-06
5% Prevalence	100000		Full FH	GWAX	5e-05	4.24242e-05	1.99867e-05
5% Prevalence	100000		Full FH	GWAX	0.0005	0.000482323	6.95771e-05
5% Prevalence	100000		Full FH	GWAX	0.005	0.00505202	0.000225271
5% Prevalence	100000		Full FH	GWAX	0.05	0.0503141	0.000694711
10% Prevalence	100000		Full FH	LT-FH	5e-06	3.53535e-06	2.94363e-06
10% Prevalence	100000		Full FH	LT-FH	5e-05	4.89899e-05	2.08345e-05
10% Prevalence	100000		Full FH	LT-FH	0.0005	0.000489394	7.01063e-05
10% Prevalence	100000		Full FH	LT-FH	0.005	0.00487525	0.00022135
10% Prevalence	100000		Full FH	LT-FH	0.05	0.0496833	0.000690583
5% Prevalence	100000		Full FH	LT-FH	5e-06	6.06061e-06	5.46887e-06
5% Prevalence	100000		Full FH	LT-FH	5e-05	4.94949e-05	2.16868e-05
5% Prevalence	100000		Full FH	LT-FH	0.0005	0.00049697	7.06022e-05
5% Prevalence	100000		Full FH	LT-FH	0.005	0.00493434	0.000222658
5% Prevalence	100000		Full FH	LT-FH	0.05	0.0498793	0.00069187
10% Prevalence	100000		Full FH	LT-FH++	5e-06	8.08081e-06	6.84868e-06
10% Prevalence	100000		Full FH	LT-FH++	5e-05	4.59596e-05	2.09756e-05
10% Prevalence	100000		Full FH	LT-FH++	0.0005	0.000485354	6.9909e-05
10% Prevalence	100000		Full FH	LT-FH++	0.005	0.00494747	0.00022295
10% Prevalence	100000		Full FH	LT-FH++	0.05	0.0499909	0.000692605
5% Prevalence	100000		Full FH	LT-FH++	5e-06	5.05051e-06	4.45877e-06
5% Prevalence	100000		Full FH	LT-FH++	5e-05	5.25253e-05	2.15239e-05
5% Prevalence	100000		Full FH	LT-FH++	0.0005	0.000495455	7.03852e-05
5% Prevalence	100000		Full FH	LT-FH++	0.005	0.00495253	0.00022305
5% Prevalence	100000		Full FH	LT-FH++	0.05	0.0498586	0.000691734
10% Prevalence	20000	Downsampled	Full FH	GWAS	5e-06	1.11111e-05	9.92764e-06
10% Prevalence	20000	Downsampled	Full FH	GWAS	5e-05	4.34343e-05	2.05967e-05
10% Prevalence	20000	Downsampled	Full FH	GWAS	0.0005	0.000510101	7.16346e-05
10% Prevalence	20000	Downsampled	Full FH	GWAS	0.005	0.00507879	0.000225882
10% Prevalence	20000	Downsampled	Full FH	GWAS	0.05	0.0497626	0.000691105
5% Prevalence	10000	Downsampled	Full FH	GWAS	5e-06	5.05051e-06	5.05048e-06
5% Prevalence	10000	Downsampled	Full FH	GWAS	5e-05	5.25253e-05	2.24985e-05
5% Prevalence	10000	Downsampled	Full FH	GWAS	0.0005	0.000464646	6.83853e-05
5% Prevalence	10000	Downsampled	Full FH	GWAS	0.005	0.00504646	0.000225174
5% Prevalence	10000	Downsampled	Full FH	GWAS	0.05	0.0498929	0.000691962
10% Prevalence	20000	Downsampled	Full FH	GWAX	5e-06	7.07071e-06	6.18311e-06
10% Prevalence	20000	Downsampled	Full FH	GWAX	5e-05	6.21212e-05	2.45603e-05
10% Prevalence	20000	Downsampled	Full FH	GWAX	0.0005	0.000523737	7.25769e-05
10% Prevalence	20000	Downsampled	Full FH	GWAX	0.005	0.00510808	0.00022654
10% Prevalence	20000	Downsampled	Full FH	GWAX	0.05	0.0501182	0.000693437
5% Prevalence	10000	Downsampled	Full FH	GWAX	5e-06	6.06061e-06	5.17301e-06
5% Prevalence	10000	Downsampled	Full FH	GWAX	5e-05	5.70707e-05	2.36611e-05
5% Prevalence	10000	Downsampled	Full FH	GWAX	0.0005	0.000511111	7.1703e-05
5% Prevalence	10000	Downsampled	Full FH	GWAX	0.005	0.00503889	0.000224991
5% Prevalence	10000	Downsampled	Full FH	GWAX	0.05	0.0498697	0.000691796
10% Prevalence	20000	Downsampled	Full FH	LT-FH	5e-06	6.56566e-06	5.97392e-06
10% Prevalence	20000	Downsampled	Full FH	LT-FH	5e-05	4.94949e-05	2.19477e-05
10% Prevalence	20000	Downsampled	Full FH	LT-FH	0.0005	0.000522222	7.25227e-05
10% Prevalence	20000	Downsampled	Full FH	LT-FH	0.005	0.00512071	0.000226821
10% Prevalence	20000	Downsampled	Full FH	LT-FH	0.05	0.049849	0.000691673
5% Prevalence	10000	Downsampled	Full FH	LT-FH	5e-06	2.52525e-06	2.52524e-06
5% Prevalence	10000	Downsampled	Full FH	LT-FH	5e-05	6.16162e-05	2.4492e-05
5% Prevalence	10000	Downsampled	Full FH	LT-FH	0.0005	0.00049596	7.06261e-05
5% Prevalence	10000	Downsampled	Full FH	LT-FH	0.005	0.00507475	0.000225804
5% Prevalence	10000	Downsampled	Full FH	LT-FH	0.05	0.0500636	0.000693079
10% Prevalence	20000	Downsampled	Full FH	LT-FH++	5e-06	9.59596e-06	7.47626e-06
10% Prevalence	20000	Downsampled	Full FH	LT-FH++	5e-05	5.55556e-05	2.29649e-05
10% Prevalence	20000	Downsampled	Full FH	LT-FH++	0.0005	0.0005	7.09105e-05
10% Prevalence	20000	Downsampled	Full FH	LT-FH++	0.005	0.00501616	0.00022451
10% Prevalence	20000	Downsampled	Full FH	LT-FH++	0.05	0.0499646	0.000692422
5% Prevalence	10000	Downsampled	Full FH	LT-FH++	5e-06	3.53535e-06	3.53534e-06
5% Prevalence	10000	Downsampled	Full FH	LT-FH++	5e-05	5.30303e-05	2.28614e-05
5% Prevalence	10000	Downsampled	Full FH	LT-FH++	0.0005	0.000512626	7.17899e-05
5% Prevalence	10000	Downsampled	Full FH	LT-FH++	0.005	0.00501919	0.000224554
5% Prevalence	10000	Downsampled	Full FH	LT-FH++	0.05	0.0498854	0.000691909
10% Prevalence	120000		40% Family History	GWAS	5e-06	7.07071e-06	5.7899e-06
10% Prevalence	120000		40% Family History	GWAS	5e-05	5.15152e-05	2.21546e-05
10% Prevalence	120000		40% Family History	GWAS	0.0005	0.000471717	6.88427e-05
10% Prevalence	120000		40% Family History	GWAS	0.005	0.00492222	0.000222384
10% Prevalence	120000		40% Family History	GWAS	0.05	0.0500596	0.000693054
10% Prevalence	120000		40% Family History	GWAX	5e-06	5.05051e-06	4.45877e-06
10% Prevalence	120000		40% Family History	GWAX	5e-05	5.65657e-05	2.35039e-05
10% Prevalence	120000		40% Family History	GWAX	0.0005	0.000484848	6.97562e-05
10% Prevalence	120000		40% Family History	GWAX	0.005	0.00496061	0.000223266
10% Prevalence	120000		40% Family History	GWAX	0.05	0.0502535	0.00069432
10% Prevalence	120000		40% Family History	LT-FH	5e-06	1.0101e-05	8.32584e-06
10% Prevalence	120000		40% Family History	LT-FH	5e-05	4.74747e-05	2.15389e-05
10% Prevalence	120000		40% Family History	LT-FH	0.0005	0.000489899	7.01633e-05
10% Prevalence	120000		40% Family History	LT-FH	0.005	0.0049303	0.000222596
10% Prevalence	120000		40% Family History	LT-FH	0.05	0.0501323	0.000693519
10% Prevalence	120000		40% Family History	LT-FH++40%AOO	5e-06	8.08081e-06	6.89735e-06
10% Prevalence	120000		40% Family History	LT-FH++40%AOO	5e-05	4.14141e-05	1.998e-05
10% Prevalence	120000		40% Family History	LT-FH++40%AOO	0.0005	0.000521212	7.24217e-05
10% Prevalence	120000		40% Family History	LT-FH++40%AOO	0.005	0.00493232	0.000222628
10% Prevalence	120000		40% Family History	LT-FH++40%AOO	0.05	0.0501737	0.000693787
10% Prevalence	120000		40% Family History	LT-FH++60%AOO	5e-06	6.06061e-06	4.87716e-06
10% Prevalence	120000		40% Family History	LT-FH++60%AOO	5e-05	4.54545e-05	2.11057e-05
10% Prevalence	120000		40% Family History	LT-FH++60%AOO	0.0005	0.000494949	7.04563e-05
10% Prevalence	120000		40% Family History	LT-FH++60%AOO	0.005	0.00493939	0.000222812
10% Prevalence	120000		40% Family History	LT-FH++60%AOO	0.05	0.0501747	0.0006938
10% Prevalence	120000		40% Family History	LT-FH++80%AOO	5e-06	6.06061e-06	5.46887e-06
10% Prevalence	120000		40% Family History	LT-FH++80%AOO	5e-05	3.63636e-05	1.89492e-05
10% Prevalence	120000		40% Family History	LT-FH++80%AOO	0.0005	0.000508081	7.14451e-05
10% Prevalence	120000		40% Family History	LT-FH++80%AOO	0.005	0.00483838	0.000220495
10% Prevalence	120000		40% Family History	LT-FH++80%AOO	0.05	0.0501141	0.000693397
10% Prevalence	120000		40% Family History	LT-FH++Full	5e-06	8.08081e-06	6.89735e-06
10% Prevalence	120000		40% Family History	LT-FH++Full	5e-05	4.64646e-05	2.14395e-05
10% Prevalence	120000		40% Family History	LT-FH++Full	0.0005	0.00050303	7.11718e-05
10% Prevalence	120000		40% Family History	LT-FH++Full	0.005	0.00491818	0.000222285
10% Prevalence	120000		40% Family History	LT-FH++Full	0.05	0.0504374	0.000695525
10% Prevalence	120000		60% Family History	GWAS	5e-06	7.07071e-06	5.7899e-06
10% Prevalence	120000		60% Family History	GWAS	5e-05	5.15152e-05	2.21546e-05
10% Prevalence	120000		60% Family History	GWAS	0.0005	0.000471717	6.88427e-05
10% Prevalence	120000		60% Family History	GWAS	0.005	0.00492222	0.000222384
10% Prevalence	120000		60% Family History	GWAS	0.05	0.0500596	0.000693054
10% Prevalence	120000		60% Family History	GWAX	5e-06	0	0
10% Prevalence	120000		60% Family History	GWAX	5e-05	4.94949e-05	2.21204e-05
10% Prevalence	120000		60% Family History	GWAX	0.0005	0.000477778	6.92632e-05
10% Prevalence	120000		60% Family History	GWAX	0.005	0.00500404	0.000224238
10% Prevalence	120000		60% Family History	GWAX	0.05	0.0501253	0.000693483
10% Prevalence	120000		60% Family History	LT-FH	5e-06	7.07071e-06	7.07067e-06
10% Prevalence	120000		60% Family History	LT-FH	5e-05	5.25253e-05	2.22992e-05
10% Prevalence	120000		60% Family History	LT-FH	0.0005	0.000481818	6.95564e-05
10% Prevalence	120000		60% Family History	LT-FH	0.005	0.00493434	0.000222643
10% Prevalence	120000		60% Family History	LT-FH	0.05	0.0502384	0.000694224
10% Prevalence	120000		60% Family History	LT-FH++40%AOO	5e-06	6.06061e-06	5.46887e-06
10% Prevalence	120000		60% Family History	LT-FH++40%AOO	5e-05	4.54545e-05	2.11333e-05
10% Prevalence	120000		60% Family History	LT-FH++40%AOO	0.0005	0.00049596	7.0566e-05
10% Prevalence	120000		60% Family History	LT-FH++40%AOO	0.005	0.00495657	0.000223156
10% Prevalence	120000		60% Family History	LT-FH++40%AOO	0.05	0.0501818	0.000693848
10% Prevalence	120000		60% Family History	LT-FH++60%AOO	5e-06	5.05051e-06	5.05048e-06
10% Prevalence	120000		60% Family History	LT-FH++60%AOO	5e-05	4.84848e-05	2.15321e-05
10% Prevalence	120000		60% Family History	LT-FH++60%AOO	0.0005	0.000475758	6.90955e-05
10% Prevalence	120000		60% Family History	LT-FH++60%AOO	0.005	0.0049404	0.0002228
10% Prevalence	120000		60% Family History	LT-FH++60%AOO	0.05	0.0502222	0.000694102
10% Prevalence	120000		60% Family History	LT-FH++80%AOO	5e-06	8.08081e-06	6.89735e-06
10% Prevalence	120000		60% Family History	LT-FH++80%AOO	5e-05	5.55556e-05	2.31278e-05
10% Prevalence	120000		60% Family History	LT-FH++80%AOO	0.0005	0.000492929	7.04048e-05
10% Prevalence	120000		60% Family History	LT-FH++80%AOO	0.005	0.00489899	0.000221851
10% Prevalence	120000		60% Family History	LT-FH++80%AOO	0.05	0.050197	0.000693944
10% Prevalence	120000		60% Family History	LT-FH++Full	5e-06	7.07071e-06	5.88726e-06
10% Prevalence	120000		60% Family History	LT-FH++Full	5e-05	4.44444e-05	2.07102e-05
10% Prevalence	120000		60% Family History	LT-FH++Full	0.0005	0.000464646	6.82944e-05
10% Prevalence	120000		60% Family History	LT-FH++Full	0.005	0.00502525	0.000224704
10% Prevalence	120000		60% Family History	LT-FH++Full	0.05	0.0504222	0.000695423
10% Prevalence	120000		80% Family History	GWAS	5e-06	7.07071e-06	5.7899e-06
10% Prevalence	120000		80% Family History	GWAS	5e-05	5.15152e-05	2.21546e-05
10% Prevalence	120000		80% Family History	GWAS	0.0005	0.000471717	6.88427e-05
10% Prevalence	120000		80% Family History	GWAS	0.005	0.00492222	0.000222384
10% Prevalence	120000		80% Family History	GWAS	0.05	0.0500596	0.000693054
10% Prevalence	120000		80% Family History	GWAX	5e-06	1.41414e-05	1.03964e-05
10% Prevalence	120000		80% Family History	GWAX	5e-05	6.36364e-05	2.44741e-05
10% Prevalence	120000		80% Family History	GWAX	0.0005	0.000491919	7.02442e-05
10% Prevalence	120000		80% Family History	GWAX	0.005	0.00499495	0.000223954
10% Prevalence	120000		80% Family History	GWAX	0.05	0.050099	0.000693292
10% Prevalence	120000		80% Family History	LT-FH	5e-06	1.0101e-05	9.50925e-06
10% Prevalence	120000		80% Family History	LT-FH	5e-05	4.64646e-05	2.10701e-05
10% Prevalence	120000		80% Family History	LT-FH	0.0005	0.000471717	6.88114e-05
10% Prevalence	120000		80% Family History	LT-FH	0.005	0.00496061	0.000223204
10% Prevalence	120000		80% Family History	LT-FH	0.05	0.0501162	0.000693417
10% Prevalence	120000		80% Family History	LT-FH++40%AOO	5e-06	1.0101e-05	8.91754e-06
10% Prevalence	120000		80% Family History	LT-FH++40%AOO	5e-05	5.15152e-05	2.2557e-05
10% Prevalence	120000		80% Family History	LT-FH++40%AOO	0.0005	0.000477778	6.9266e-05
10% Prevalence	120000		80% Family History	LT-FH++40%AOO	0.005	0.00501515	0.000224423
10% Prevalence	120000		80% Family History	LT-FH++40%AOO	0.05	0.0501444	0.000693605
10% Prevalence	120000		80% Family History	LT-FH++60%AOO	5e-06	8.08081e-06	7.48906e-06
10% Prevalence	120000		80% Family History	LT-FH++60%AOO	5e-05	5.05051e-05	2.19908e-05
10% Prevalence	120000		80% Family History	LT-FH++60%AOO	0.0005	0.000479798	6.9311e-05
10% Prevalence	120000		80% Family History	LT-FH++60%AOO	0.005	0.00502121	0.000224578
10% Prevalence	120000		80% Family History	LT-FH++60%AOO	0.05	0.0500455	0.000692946
10% Prevalence	120000		80% Family History	LT-FH++80%AOO	5e-06	1.11111e-05	9.92764e-06
10% Prevalence	120000		80% Family History	LT-FH++80%AOO	5e-05	4.0404e-05	1.97243e-05
10% Prevalence	120000		80% Family History	LT-FH++80%AOO	0.0005	0.000456566	6.76969e-05
10% Prevalence	120000		80% Family History	LT-FH++80%AOO	0.005	0.00504646	0.000225137
10% Prevalence	120000		80% Family History	LT-FH++80%AOO	0.05	0.050297	0.000694592
10% Prevalence	120000		80% Family History	LT-FH++Full	5e-06	1.11111e-05	9.33593e-06
10% Prevalence	120000		80% Family History	LT-FH++Full	5e-05	4.64646e-05	2.1459e-05
10% Prevalence	120000		80% Family History	LT-FH++Full	0.0005	0.000463636	6.82642e-05
10% Prevalence	120000		80% Family History	LT-FH++Full	0.005	0.00501414	0.000224398
10% Prevalence	120000		80% Family History	LT-FH++Full	0.05	0.0503172	0.000694729
10% Prevalence	120000		Full Family History	GWAS	5e-06	7.07071e-06	5.7899e-06
10% Prevalence	120000		Full Family History	GWAS	5e-05	5.15152e-05	2.21546e-05
10% Prevalence	120000		Full Family History	GWAS	0.0005	0.000471717	6.88427e-05
10% Prevalence	120000		Full Family History	GWAS	0.005	0.00492222	0.000222384
10% Prevalence	120000		Full Family History	GWAS	0.05	0.0500596	0.000693054
10% Prevalence	120000		Full Family History	GWAX	5e-06	5.05051e-06	5.05048e-06
10% Prevalence	120000		Full Family History	GWAX	5e-05	6.76768e-05	2.55611e-05
10% Prevalence	120000		Full Family History	GWAX	0.0005	0.000512121	7.18278e-05
10% Prevalence	120000		Full Family History	GWAX	0.005	0.00512323	0.000226847
10% Prevalence	120000		Full Family History	GWAX	0.05	0.0501657	0.00069374
10% Prevalence	120000		Full Family History	LT-FH	5e-06	8.08081e-06	7.48906e-06
10% Prevalence	120000		Full Family History	LT-FH	5e-05	5.9596e-05	2.42111e-05
10% Prevalence	120000		Full Family History	LT-FH	0.0005	0.000484848	6.98057e-05
10% Prevalence	120000		Full Family History	LT-FH	0.005	0.00500606	0.000224206
10% Prevalence	120000		Full Family History	LT-FH	0.05	0.0500313	0.000692865
10% Prevalence	120000		Full Family History	LT-FH++40%AOO	5e-06	1.0101e-05	8.32584e-06
10% Prevalence	120000		Full Family History	LT-FH++40%AOO	5e-05	5.75758e-05	2.38249e-05
10% Prevalence	120000		Full Family History	LT-FH++40%AOO	0.0005	0.00049697	7.05939e-05
10% Prevalence	120000		Full Family History	LT-FH++40%AOO	0.005	0.00508384	0.000225973
10% Prevalence	120000		Full Family History	LT-FH++40%AOO	0.05	0.0502737	0.000694448
10% Prevalence	120000		Full Family History	LT-FH++60%AOO	5e-06	8.08081e-06	5.61658e-06
10% Prevalence	120000		Full Family History	LT-FH++60%AOO	5e-05	5.45455e-05	2.32128e-05
10% Prevalence	120000		Full Family History	LT-FH++60%AOO	0.0005	0.00049697	7.06117e-05
10% Prevalence	120000		Full Family History	LT-FH++60%AOO	0.005	0.00500606	0.000224271
10% Prevalence	120000		Full Family History	LT-FH++60%AOO	0.05	0.0502061	0.000694012
10% Prevalence	120000		Full Family History	LT-FH++80%AOO	5e-06	7.07071e-06	6.47896e-06
10% Prevalence	120000		Full Family History	LT-FH++80%AOO	5e-05	5.25253e-05	2.26269e-05
10% Prevalence	120000		Full Family History	LT-FH++80%AOO	0.0005	0.000477778	6.91183e-05
10% Prevalence	120000		Full Family History	LT-FH++80%AOO	0.005	0.00506061	0.000225469
10% Prevalence	120000		Full Family History	LT-FH++80%AOO	0.05	0.0502374	0.000694206
10% Prevalence	120000		Full Family History	LT-FH++Full	5e-06	7.07071e-06	5.88726e-06
10% Prevalence	120000		Full Family History	LT-FH++Full	5e-05	5.55556e-05	2.33194e-05
10% Prevalence	120000		Full Family History	LT-FH++Full	0.0005	0.00049697	7.05875e-05
10% Prevalence	120000		Full Family History	LT-FH++Full	0.005	0.00503333	0.00022484
10% Prevalence	120000		Full Family History	LT-FH++Full	0.05	0.0502455	0.000694274
10% Prevalence	120000	Downsampled	40% Family History	GWAS	5e-06	4.0404e-06	4.04038e-06
10% Prevalence	120000	Downsampled	40% Family History	GWAS	5e-05	4.44444e-05	2.08178e-05
10% Prevalence	120000	Downsampled	40% Family History	GWAS	0.0005	0.000456566	6.78264e-05
10% Prevalence	120000	Downsampled	40% Family History	GWAS	0.005	0.00501515	0.00022448
10% Prevalence	120000	Downsampled	40% Family History	GWAS	0.05	0.0501101	0.000693373
10% Prevalence	120000	Downsampled	40% Family History	GWAX	5e-06	5.05051e-06	3.76971e-06
10% Prevalence	120000	Downsampled	40% Family History	GWAX	5e-05	3.83838e-05	1.90934e-05
10% Prevalence	120000	Downsampled	40% Family History	GWAX	0.0005	0.00050303	7.10532e-05
10% Prevalence	120000	Downsampled	40% Family History	GWAX	0.005	0.00506768	0.000225645
10% Prevalence	120000	Downsampled	40% Family History	GWAX	0.05	0.0502889	0.000694548
10% Prevalence	120000	Downsampled	40% Family History	LT-FH	5e-06	5.05051e-06	5.05048e-06
10% Prevalence	120000	Downsampled	40% Family History	LT-FH	5e-05	4.0404e-05	1.9739e-05
10% Prevalence	120000	Downsampled	40% Family History	LT-FH	0.0005	0.000488889	7.01177e-05
10% Prevalence	120000	Downsampled	40% Family History	LT-FH	0.005	0.00502525	0.00022469
10% Prevalence	120000	Downsampled	40% Family History	LT-FH	0.05	0.0500879	0.00069323
10% Prevalence	120000	Downsampled	40% Family History	LT-FH++40%AOO	5e-06	4.0404e-06	4.04038e-06
10% Prevalence	120000	Downsampled	40% Family History	LT-FH++40%AOO	5e-05	4.0404e-05	1.98847e-05
10% Prevalence	120000	Downsampled	40% Family History	LT-FH++40%AOO	0.0005	0.000491919	7.03428e-05
10% Prevalence	120000	Downsampled	40% Family History	LT-FH++40%AOO	0.005	0.00508384	0.00022596
10% Prevalence	120000	Downsampled	40% Family History	LT-FH++40%AOO	0.05	0.0502091	0.000694016
10% Prevalence	120000	Downsampled	40% Family History	LT-FH++60%AOO	5e-06	6.06061e-06	5.46887e-06
10% Prevalence	120000	Downsampled	40% Family History	LT-FH++60%AOO	5e-05	4.64646e-05	2.12098e-05
10% Prevalence	120000	Downsampled	40% Family History	LT-FH++60%AOO	0.0005	0.000491919	7.03762e-05
10% Prevalence	120000	Downsampled	40% Family History	LT-FH++60%AOO	0.005	0.00511414	0.000226654
10% Prevalence	120000	Downsampled	40% Family History	LT-FH++60%AOO	0.05	0.0498556	0.000691705
10% Prevalence	120000	Downsampled	40% Family History	LT-FH++80%AOO	5e-06	3.0303e-06	3.03029e-06
10% Prevalence	120000	Downsampled	40% Family History	LT-FH++80%AOO	5e-05	3.93939e-05	1.96234e-05
10% Prevalence	120000	Downsampled	40% Family History	LT-FH++80%AOO	0.0005	0.000490909	7.0358e-05
10% Prevalence	120000	Downsampled	40% Family History	LT-FH++80%AOO	0.005	0.00509394	0.000226208
10% Prevalence	120000	Downsampled	40% Family History	LT-FH++80%AOO	0.05	0.0500828	0.000693196
10% Prevalence	120000	Downsampled	40% Family History	LT-FH++Full	5e-06	3.0303e-06	3.03029e-06
10% Prevalence	120000	Downsampled	40% Family History	LT-FH++Full	5e-05	4.14141e-05	1.98894e-05
10% Prevalence	120000	Downsampled	40% Family History	LT-FH++Full	0.0005	0.00049697	7.06062e-05
10% Prevalence	120000	Downsampled	40% Family History	LT-FH++Full	0.005	0.00510505	0.000226459
10% Prevalence	120000	Downsampled	40% Family History	LT-FH++Full	0.05	0.0502677	0.000694397
10% Prevalence	120000	Downsampled	60% Family History	GWAS	5e-06	4.0404e-06	4.04038e-06
10% Prevalence	120000	Downsampled	60% Family History	GWAS	5e-05	4.44444e-05	2.08178e-05
10% Prevalence	120000	Downsampled	60% Family History	GWAS	0.0005	0.000456566	6.78264e-05
10% Prevalence	120000	Downsampled	60% Family History	GWAS	0.005	0.00501515	0.00022448
10% Prevalence	120000	Downsampled	60% Family History	GWAS	0.05	0.0501101	0.000693373
10% Prevalence	120000	Downsampled	60% Family History	GWAX	5e-06	6.06061e-06	5.46887e-06
10% Prevalence	120000	Downsampled	60% Family History	GWAX	5e-05	4.64646e-05	2.08684e-05
10% Prevalence	120000	Downsampled	60% Family History	GWAX	0.0005	0.000462626	6.82235e-05
10% Prevalence	120000	Downsampled	60% Family History	GWAX	0.005	0.00503434	0.000224923
10% Prevalence	120000	Downsampled	60% Family History	GWAX	0.05	0.050199	0.000693961
10% Prevalence	120000	Downsampled	60% Family History	LT-FH	5e-06	5.05051e-06	5.05048e-06
10% Prevalence	120000	Downsampled	60% Family History	LT-FH	5e-05	4.14141e-05	1.99639e-05
10% Prevalence	120000	Downsampled	60% Family History	LT-FH	0.0005	0.00049596	7.06374e-05
10% Prevalence	120000	Downsampled	60% Family History	LT-FH	0.005	0.00499697	0.000224068
10% Prevalence	120000	Downsampled	60% Family History	LT-FH	0.05	0.0501364	0.000693541
10% Prevalence	120000	Downsampled	60% Family History	LT-FH++40%AOO	5e-06	6.06061e-06	5.46887e-06
10% Prevalence	120000	Downsampled	60% Family History	LT-FH++40%AOO	5e-05	3.83838e-05	1.91224e-05
10% Prevalence	120000	Downsampled	60% Family History	LT-FH++40%AOO	0.0005	0.000505051	7.13457e-05
10% Prevalence	120000	Downsampled	60% Family History	LT-FH++40%AOO	0.005	0.00510606	0.000226482
10% Prevalence	120000	Downsampled	60% Family History	LT-FH++40%AOO	0.05	0.0502162	0.000694068
10% Prevalence	120000	Downsampled	60% Family History	LT-FH++60%AOO	5e-06	8.08081e-06	6.89735e-06
10% Prevalence	120000	Downsampled	60% Family History	LT-FH++60%AOO	5e-05	4.54545e-05	2.06756e-05
10% Prevalence	120000	Downsampled	60% Family History	LT-FH++60%AOO	0.0005	0.000514141	7.18387e-05
10% Prevalence	120000	Downsampled	60% Family History	LT-FH++60%AOO	0.005	0.00509899	0.000226323
10% Prevalence	120000	Downsampled	60% Family History	LT-FH++60%AOO	0.05	0.0499576	0.000692372
10% Prevalence	120000	Downsampled	60% Family History	LT-FH++80%AOO	5e-06	4.0404e-06	4.04038e-06
10% Prevalence	120000	Downsampled	60% Family History	LT-FH++80%AOO	5e-05	4.54545e-05	2.11379e-05
10% Prevalence	120000	Downsampled	60% Family History	LT-FH++80%AOO	0.0005	0.000512121	7.16996e-05
10% Prevalence	120000	Downsampled	60% Family History	LT-FH++80%AOO	0.005	0.00511111	0.000226588
10% Prevalence	120000	Downsampled	60% Family History	LT-FH++80%AOO	0.05	0.0500515	0.000692993
10% Prevalence	120000	Downsampled	60% Family History	LT-FH++Full	5e-06	4.0404e-06	3.44868e-06
10% Prevalence	120000	Downsampled	60% Family History	LT-FH++Full	5e-05	4.64646e-05	2.11425e-05
10% Prevalence	120000	Downsampled	60% Family History	LT-FH++Full	0.0005	0.000523232	7.24014e-05
10% Prevalence	120000	Downsampled	60% Family History	LT-FH++Full	0.005	0.00506566	0.000225573
10% Prevalence	120000	Downsampled	60% Family History	LT-FH++Full	0.05	0.0502354	0.000694196
10% Prevalence	120000	Downsampled	80% Family History	GWAS	5e-06	4.0404e-06	4.04038e-06
10% Prevalence	120000	Downsampled	80% Family History	GWAS	5e-05	4.44444e-05	2.08178e-05
10% Prevalence	120000	Downsampled	80% Family History	GWAS	0.0005	0.000456566	6.78264e-05
10% Prevalence	120000	Downsampled	80% Family History	GWAS	0.005	0.00501515	0.00022448
10% Prevalence	120000	Downsampled	80% Family History	GWAS	0.05	0.0501101	0.000693373
10% Prevalence	120000	Downsampled	80% Family History	GWAX	5e-06	3.0303e-06	3.03029e-06
10% Prevalence	120000	Downsampled	80% Family History	GWAX	5e-05	3.83838e-05	1.93756e-05
10% Prevalence	120000	Downsampled	80% Family History	GWAX	0.0005	0.000473737	6.90407e-05
10% Prevalence	120000	Downsampled	80% Family History	GWAX	0.005	0.00503535	0.000224922
10% Prevalence	120000	Downsampled	80% Family History	GWAX	0.05	0.0500414	0.000692934
10% Prevalence	120000	Downsampled	80% Family History	LT-FH	5e-06	5.05051e-06	5.05048e-06
10% Prevalence	120000	Downsampled	80% Family History	LT-FH	5e-05	3.43434e-05	1.79896e-05
10% Prevalence	120000	Downsampled	80% Family History	LT-FH	0.0005	0.00049899	7.08782e-05
10% Prevalence	120000	Downsampled	80% Family History	LT-FH	0.005	0.00506263	0.000225533
10% Prevalence	120000	Downsampled	80% Family History	LT-FH	0.05	0.0500788	0.000693167
10% Prevalence	120000	Downsampled	80% Family History	LT-FH++40%AOO	5e-06	5.05051e-06	4.45877e-06
10% Prevalence	120000	Downsampled	80% Family History	LT-FH++40%AOO	5e-05	4.54545e-05	2.10359e-05
10% Prevalence	120000	Downsampled	80% Family History	LT-FH++40%AOO	0.0005	0.00050101	7.10641e-05
10% Prevalence	120000	Downsampled	80% Family History	LT-FH++40%AOO	0.005	0.0050697	0.000225685
10% Prevalence	120000	Downsampled	80% Family History	LT-FH++40%AOO	0.05	0.0501859	0.000693878
10% Prevalence	120000	Downsampled	80% Family History	LT-FH++60%AOO	5e-06	5.05051e-06	5.05048e-06
10% Prevalence	120000	Downsampled	80% Family History	LT-FH++60%AOO	5e-05	4.14141e-05	1.99546e-05
10% Prevalence	120000	Downsampled	80% Family History	LT-FH++60%AOO	0.0005	0.000540404	7.37464e-05
10% Prevalence	120000	Downsampled	80% Family History	LT-FH++60%AOO	0.005	0.00511515	0.000226668
10% Prevalence	120000	Downsampled	80% Family History	LT-FH++60%AOO	0.05	0.0498879	0.000691914
10% Prevalence	120000	Downsampled	80% Family History	LT-FH++80%AOO	5e-06	6.06061e-06	5.46887e-06
10% Prevalence	120000	Downsampled	80% Family History	LT-FH++80%AOO	5e-05	3.93939e-05	1.96785e-05
10% Prevalence	120000	Downsampled	80% Family History	LT-FH++80%AOO	0.0005	0.000535354	7.3272e-05
10% Prevalence	120000	Downsampled	80% Family History	LT-FH++80%AOO	0.005	0.00506768	0.000225652
10% Prevalence	120000	Downsampled	80% Family History	LT-FH++80%AOO	0.05	0.0499828	0.000692546
10% Prevalence	120000	Downsampled	80% Family History	LT-FH++Full	5e-06	3.0303e-06	3.03029e-06
10% Prevalence	120000	Downsampled	80% Family History	LT-FH++Full	5e-05	4.44444e-05	2.06161e-05
10% Prevalence	120000	Downsampled	80% Family History	LT-FH++Full	0.0005	0.000526263	7.27312e-05
10% Prevalence	120000	Downsampled	80% Family History	LT-FH++Full	0.005	0.00504747	0.000225196
10% Prevalence	120000	Downsampled	80% Family History	LT-FH++Full	0.05	0.0501101	0.000693368
10% Prevalence	120000	Downsampled	Full Family History	GWAS	5e-06	4.0404e-06	4.04038e-06
10% Prevalence	120000	Downsampled	Full Family History	GWAS	5e-05	4.44444e-05	2.08178e-05
10% Prevalence	120000	Downsampled	Full Family History	GWAS	0.0005	0.000456566	6.78264e-05
10% Prevalence	120000	Downsampled	Full Family History	GWAS	0.005	0.00501515	0.00022448
10% Prevalence	120000	Downsampled	Full Family History	GWAS	0.05	0.0501101	0.000693373
10% Prevalence	120000	Downsampled	Full Family History	GWAX	5e-06	4.0404e-06	3.44868e-06
10% Prevalence	120000	Downsampled	Full Family History	GWAX	5e-05	4.14141e-05	1.96483e-05
10% Prevalence	120000	Downsampled	Full Family History	GWAX	0.0005	0.000472727	6.89276e-05
10% Prevalence	120000	Downsampled	Full Family History	GWAX	0.005	0.00506061	0.000225479
10% Prevalence	120000	Downsampled	Full Family History	GWAX	0.05	0.0500374	0.000692908
10% Prevalence	120000	Downsampled	Full Family History	LT-FH	5e-06	4.0404e-06	4.04038e-06
10% Prevalence	120000	Downsampled	Full Family History	LT-FH	5e-05	4.44444e-05	2.07102e-05
10% Prevalence	120000	Downsampled	Full Family History	LT-FH	0.0005	0.00049798	7.07759e-05
10% Prevalence	120000	Downsampled	Full Family History	LT-FH	0.005	0.00501313	0.000224441
10% Prevalence	120000	Downsampled	Full Family History	LT-FH	0.05	0.0501293	0.000693493
10% Prevalence	120000	Downsampled	Full Family History	LT-FH++40%AOO	5e-06	6.06061e-06	4.87716e-06
10% Prevalence	120000	Downsampled	Full Family History	LT-FH++40%AOO	5e-05	3.93939e-05	1.98988e-05
10% Prevalence	120000	Downsampled	Full Family History	LT-FH++40%AOO	0.0005	0.000526263	7.27276e-05
10% Prevalence	120000	Downsampled	Full Family History	LT-FH++40%AOO	0.005	0.00499596	0.000224044
10% Prevalence	120000	Downsampled	Full Family History	LT-FH++40%AOO	0.05	0.0500576	0.000693037
10% Prevalence	120000	Downsampled	Full Family History	LT-FH++60%AOO	5e-06	4.0404e-06	3.44868e-06
10% Prevalence	120000	Downsampled	Full Family History	LT-FH++60%AOO	5e-05	4.74747e-05	2.15195e-05
10% Prevalence	120000	Downsampled	Full Family History	LT-FH++60%AOO	0.0005	0.000533333	7.32049e-05
10% Prevalence	120000	Downsampled	Full Family History	LT-FH++60%AOO	0.005	0.00503535	0.000224923
10% Prevalence	120000	Downsampled	Full Family History	LT-FH++60%AOO	0.05	0.0500374	0.000692898
10% Prevalence	120000	Downsampled	Full Family History	LT-FH++80%AOO	5e-06	3.0303e-06	3.03029e-06
10% Prevalence	120000	Downsampled	Full Family History	LT-FH++80%AOO	5e-05	4.94949e-05	2.2101e-05
10% Prevalence	120000	Downsampled	Full Family History	LT-FH++80%AOO	0.0005	0.000528283	7.28493e-05
10% Prevalence	120000	Downsampled	Full Family History	LT-FH++80%AOO	0.005	0.00502929	0.000224783
10% Prevalence	120000	Downsampled	Full Family History	LT-FH++80%AOO	0.05	0.0499909	0.000692593
10% Prevalence	120000	Downsampled	Full Family History	LT-FH++Full	5e-06	3.0303e-06	3.03029e-06
10% Prevalence	120000	Downsampled	Full Family History	LT-FH++Full	5e-05	5.45455e-05	2.29559e-05
10% Prevalence	120000	Downsampled	Full Family History	LT-FH++Full	0.0005	0.000521212	7.23784e-05
10% Prevalence	120000	Downsampled	Full Family History	LT-FH++Full	0.005	0.00499091	0.000223923
10% Prevalence	120000	Downsampled	Full Family History	LT-FH++Full	0.05	0.0502586	0.000694342
10% Prevalence	180000		40% Family History	GWAS	5e-06	5.05051e-06	5.05048e-06
10% Prevalence	180000		40% Family History	GWAS	5e-05	5.35354e-05	2.28908e-05
10% Prevalence	180000		40% Family History	GWAS	0.0005	0.000512121	7.17917e-05
10% Prevalence	180000		40% Family History	GWAS	0.005	0.00488081	0.000221425
10% Prevalence	180000		40% Family History	GWAS	0.05	0.0500152	0.000692738
10% Prevalence	180000		40% Family History	GWAX	5e-06	6.06061e-06	5.46887e-06
10% Prevalence	180000		40% Family History	GWAX	5e-05	4.24242e-05	2.01895e-05
10% Prevalence	180000		40% Family History	GWAX	0.0005	0.000517172	7.21054e-05
10% Prevalence	180000		40% Family History	GWAX	0.005	0.00504545	0.000225126
10% Prevalence	180000		40% Family History	GWAX	0.05	0.0501364	0.000693556
10% Prevalence	180000		40% Family History	LT-FH	5e-06	8.08081e-06	6.89735e-06
10% Prevalence	180000		40% Family History	LT-FH	5e-05	5.85859e-05	2.3795e-05
10% Prevalence	180000		40% Family History	LT-FH	0.0005	0.000513131	7.16415e-05
10% Prevalence	180000		40% Family History	LT-FH	0.005	0.00493535	0.000222665
10% Prevalence	180000		40% Family History	LT-FH	0.05	0.0502293	0.000694152
10% Prevalence	180000		40% Family History	LT-FH++40%AOO	5e-06	1.0101e-05	7.63678e-06
10% Prevalence	180000		40% Family History	LT-FH++40%AOO	5e-05	4.54545e-05	2.07913e-05
10% Prevalence	180000		40% Family History	LT-FH++40%AOO	0.0005	0.000510101	7.16403e-05
10% Prevalence	180000		40% Family History	LT-FH++40%AOO	0.005	0.00504848	0.000225176
10% Prevalence	180000		40% Family History	LT-FH++40%AOO	0.05	0.0503556	0.000694987
10% Prevalence	180000		40% Family History	LT-FH++60%AOO	5e-06	9.09091e-06	6.62668e-06
10% Prevalence	180000		40% Family History	LT-FH++60%AOO	5e-05	4.84848e-05	2.13599e-05
10% Prevalence	180000		40% Family History	LT-FH++60%AOO	0.0005	0.000494949	7.05189e-05
10% Prevalence	180000		40% Family History	LT-FH++60%AOO	0.005	0.00499394	0.000223933
10% Prevalence	180000		40% Family History	LT-FH++60%AOO	0.05	0.0500869	0.000693219
10% Prevalence	180000		40% Family History	LT-FH++80%AOO	5e-06	1.0101e-05	7.63678e-06
10% Prevalence	180000		40% Family History	LT-FH++80%AOO	5e-05	5.05051e-05	2.1704e-05
10% Prevalence	180000		40% Family History	LT-FH++80%AOO	0.0005	0.0005	7.09076e-05
10% Prevalence	180000		40% Family History	LT-FH++80%AOO	0.005	0.00502424	0.000224666
10% Prevalence	180000		40% Family History	LT-FH++80%AOO	0.05	0.0501081	0.000693359
10% Prevalence	180000		40% Family History	LT-FH++Full	5e-06	1.21212e-05	9.06526e-06
10% Prevalence	180000		40% Family History	LT-FH++Full	5e-05	5.05051e-05	2.20755e-05
10% Prevalence	180000		40% Family History	LT-FH++Full	0.0005	0.000481818	6.96042e-05
10% Prevalence	180000		40% Family History	LT-FH++Full	0.005	0.00496162	0.000223248
10% Prevalence	180000		40% Family History	LT-FH++Full	0.05	0.0499949	0.000692624
10% Prevalence	180000		60% Family History	GWAS	5e-06	5.05051e-06	5.05048e-06
10% Prevalence	180000		60% Family History	GWAS	5e-05	5.35354e-05	2.28908e-05
10% Prevalence	180000		60% Family History	GWAS	0.0005	0.000512121	7.17917e-05
10% Prevalence	180000		60% Family History	GWAS	0.005	0.00488081	0.000221425
10% Prevalence	180000		60% Family History	GWAS	0.05	0.0500152	0.000692738
10% Prevalence	180000		60% Family History	GWAX	5e-06	5.05051e-06	5.05048e-06
10% Prevalence	180000		60% Family History	GWAX	5e-05	4.64646e-05	2.14395e-05
10% Prevalence	180000		60% Family History	GWAX	0.0005	0.000482828	6.96549e-05
10% Prevalence	180000		60% Family History	GWAX	0.005	0.00497273	0.000223517
10% Prevalence	180000		60% Family History	GWAX	0.05	0.0501505	0.000693644
10% Prevalence	180000		60% Family History	LT-FH	5e-06	8.08081e-06	6.89735e-06
10% Prevalence	180000		60% Family History	LT-FH	5e-05	4.84848e-05	2.17249e-05
10% Prevalence	180000		60% Family History	LT-FH	0.0005	0.00049798	7.07547e-05
10% Prevalence	180000		60% Family History	LT-FH	0.005	0.00498586	0.000223801
10% Prevalence	180000		60% Family History	LT-FH	0.05	0.049903	0.000692013
10% Prevalence	180000		60% Family History	LT-FH++40%AOO	5e-06	5.05051e-06	3.86706e-06
10% Prevalence	180000		60% Family History	LT-FH++40%AOO	5e-05	4.64646e-05	2.00889e-05
10% Prevalence	180000		60% Family History	LT-FH++40%AOO	0.0005	0.00050404	7.11586e-05
10% Prevalence	180000		60% Family History	LT-FH++40%AOO	0.005	0.00510606	0.000226479
10% Prevalence	180000		60% Family History	LT-FH++40%AOO	0.05	0.0499	0.000691999
10% Prevalence	180000		60% Family History	LT-FH++60%AOO	5e-06	4.0404e-06	2.85697e-06
10% Prevalence	180000		60% Family History	LT-FH++60%AOO	5e-05	5.45455e-05	2.32165e-05
10% Prevalence	180000		60% Family History	LT-FH++60%AOO	0.0005	0.000481818	6.96119e-05
10% Prevalence	180000		60% Family History	LT-FH++60%AOO	0.005	0.00503434	0.000224864
10% Prevalence	180000		60% Family History	LT-FH++60%AOO	0.05	0.0498556	0.000691703
10% Prevalence	180000		60% Family History	LT-FH++80%AOO	5e-06	6.06061e-06	4.1881e-06
10% Prevalence	180000		60% Family History	LT-FH++80%AOO	5e-05	4.74747e-05	2.13729e-05
10% Prevalence	180000		60% Family History	LT-FH++80%AOO	0.0005	0.000454545	6.76264e-05
10% Prevalence	180000		60% Family History	LT-FH++80%AOO	0.005	0.0050404	0.00022502
10% Prevalence	180000		60% Family History	LT-FH++80%AOO	0.05	0.0497828	0.000691232
10% Prevalence	180000		60% Family History	LT-FH++Full	5e-06	7.07071e-06	5.88726e-06
10% Prevalence	180000		60% Family History	LT-FH++Full	5e-05	5.35354e-05	2.28036e-05
10% Prevalence	180000		60% Family History	LT-FH++Full	0.0005	0.000479798	6.95103e-05
10% Prevalence	180000		60% Family History	LT-FH++Full	0.005	0.005	0.000224143
10% Prevalence	180000		60% Family History	LT-FH++Full	0.05	0.0497424	0.00069096
10% Prevalence	180000		80% Family History	GWAS	5e-06	5.05051e-06	5.05048e-06
10% Prevalence	180000		80% Family History	GWAS	5e-05	5.35354e-05	2.28908e-05
10% Prevalence	180000		80% Family History	GWAS	0.0005	0.000512121	7.17917e-05
10% Prevalence	180000		80% Family History	GWAS	0.005	0.00488081	0.000221425
10% Prevalence	180000		80% Family History	GWAS	0.05	0.0500152	0.000692738
10% Prevalence	180000		80% Family History	GWAX	5e-06	5.05051e-06	4.45877e-06
10% Prevalence	180000		80% Family History	GWAX	5e-05	5.05051e-05	2.20927e-05
10% Prevalence	180000		80% Family History	GWAX	0.0005	0.000473737	6.90568e-05
10% Prevalence	180000		80% Family History	GWAX	0.005	0.00495556	0.000223153
10% Prevalence	180000		80% Family History	GWAX	0.05	0.0500657	0.00069309
10% Prevalence	180000		80% Family History	LT-FH	5e-06	6.06061e-06	5.46887e-06
10% Prevalence	180000		80% Family History	LT-FH	5e-05	5.25253e-05	2.25718e-05
10% Prevalence	180000		80% Family History	LT-FH	0.0005	0.000513131	7.1749e-05
10% Prevalence	180000		80% Family History	LT-FH	0.005	0.00494545	0.000222902
10% Prevalence	180000		80% Family History	LT-FH	0.05	0.050001	0.000692651
10% Prevalence	180000		80% Family History	LT-FH++40%AOO	5e-06	7.07071e-06	5.88726e-06
10% Prevalence	180000		80% Family History	LT-FH++40%AOO	5e-05	5.65657e-05	2.3381e-05
10% Prevalence	180000		80% Family History	LT-FH++40%AOO	0.0005	0.000509091	7.16023e-05
10% Prevalence	180000		80% Family History	LT-FH++40%AOO	0.005	0.00498687	0.000223822
10% Prevalence	180000		80% Family History	LT-FH++40%AOO	0.05	0.050096	0.000693276
10% Prevalence	180000		80% Family History	LT-FH++60%AOO	5e-06	7.07071e-06	5.88726e-06
10% Prevalence	180000		80% Family History	LT-FH++60%AOO	5e-05	4.54545e-05	2.09392e-05
10% Prevalence	180000		80% Family History	LT-FH++60%AOO	0.0005	0.000505051	7.12818e-05
10% Prevalence	180000		80% Family History	LT-FH++60%AOO	0.005	0.00503939	0.00022501
10% Prevalence	180000		80% Family History	LT-FH++60%AOO	0.05	0.049902	0.000692016
10% Prevalence	180000		80% Family History	LT-FH++80%AOO	5e-06	8.08081e-06	6.30564e-06
10% Prevalence	180000		80% Family History	LT-FH++80%AOO	5e-05	5.05051e-05	2.23508e-05
10% Prevalence	180000		80% Family History	LT-FH++80%AOO	0.0005	0.000507071	7.14803e-05
10% Prevalence	180000		80% Family History	LT-FH++80%AOO	0.005	0.00500808	0.00022429
10% Prevalence	180000		80% Family History	LT-FH++80%AOO	0.05	0.0499535	0.000692355
10% Prevalence	180000		80% Family History	LT-FH++Full	5e-06	7.07071e-06	5.29555e-06
10% Prevalence	180000		80% Family History	LT-FH++Full	5e-05	3.93939e-05	1.97289e-05
10% Prevalence	180000		80% Family History	LT-FH++Full	0.0005	0.000487879	7.0105e-05
10% Prevalence	180000		80% Family History	LT-FH++Full	0.005	0.00499596	0.000224056
10% Prevalence	180000		80% Family History	LT-FH++Full	0.05	0.0500303	0.000692859
10% Prevalence	180000		Full Family History	GWAS	5e-06	5.05051e-06	5.05048e-06
10% Prevalence	180000		Full Family History	GWAS	5e-05	5.35354e-05	2.28908e-05
10% Prevalence	180000		Full Family History	GWAS	0.0005	0.000512121	7.17917e-05
10% Prevalence	180000		Full Family History	GWAS	0.005	0.00488081	0.000221425
10% Prevalence	180000		Full Family History	GWAS	0.05	0.0500152	0.000692738
10% Prevalence	180000		Full Family History	GWAX	5e-06	3.0303e-06	2.43858e-06
10% Prevalence	180000		Full Family History	GWAX	5e-05	4.34343e-05	1.84536e-05
10% Prevalence	180000		Full Family History	GWAX	0.0005	0.000505051	7.12781e-05
10% Prevalence	180000		Full Family History	GWAX	0.005	0.00491414	0.000222229
10% Prevalence	180000		Full Family History	GWAX	0.05	0.0502566	0.000694341
10% Prevalence	180000		Full Family History	LT-FH	5e-06	6.06061e-06	4.87716e-06
10% Prevalence	180000		Full Family History	LT-FH	5e-05	5.05051e-05	2.21306e-05
10% Prevalence	180000		Full Family History	LT-FH	0.0005	0.000493939	7.03814e-05
10% Prevalence	180000		Full Family History	LT-FH	0.005	0.00499798	0.000224071
10% Prevalence	180000		Full Family History	LT-FH	0.05	0.0501051	0.00069334
10% Prevalence	180000		Full Family History	LT-FH++40%AOO	5e-06	5.05051e-06	3.86706e-06
10% Prevalence	180000		Full Family History	LT-FH++40%AOO	5e-05	4.84848e-05	2.16102e-05
10% Prevalence	180000		Full Family History	LT-FH++40%AOO	0.0005	0.000507071	7.14425e-05
10% Prevalence	180000		Full Family History	LT-FH++40%AOO	0.005	0.00505253	0.000225322
10% Prevalence	180000		Full Family History	LT-FH++40%AOO	0.05	0.0501434	0.000693598
10% Prevalence	180000		Full Family History	LT-FH++60%AOO	5e-06	4.0404e-06	3.44868e-06
10% Prevalence	180000		Full Family History	LT-FH++60%AOO	5e-05	4.54545e-05	2.10553e-05
10% Prevalence	180000		Full Family History	LT-FH++60%AOO	0.0005	0.000481818	6.96146e-05
10% Prevalence	180000		Full Family History	LT-FH++60%AOO	0.005	0.00501313	0.000224439
10% Prevalence	180000		Full Family History	LT-FH++60%AOO	0.05	0.0499	0.000692004
10% Prevalence	180000		Full Family History	LT-FH++80%AOO	5e-06	5.05051e-06	4.45877e-06
10% Prevalence	180000		Full Family History	LT-FH++80%AOO	5e-05	4.84848e-05	2.16316e-05
10% Prevalence	180000		Full Family History	LT-FH++80%AOO	0.0005	0.000477778	6.93105e-05
10% Prevalence	180000		Full Family History	LT-FH++80%AOO	0.005	0.00502424	0.000224695
10% Prevalence	180000		Full Family History	LT-FH++80%AOO	0.05	0.0500192	0.000692788
10% Prevalence	180000		Full Family History	LT-FH++Full	5e-06	3.0303e-06	2.43858e-06
10% Prevalence	180000		Full Family History	LT-FH++Full	5e-05	3.73737e-05	1.89895e-05
10% Prevalence	180000		Full Family History	LT-FH++Full	0.0005	0.000460606	6.80495e-05
10% Prevalence	180000		Full Family History	LT-FH++Full	0.005	0.00500707	0.000224292
10% Prevalence	180000		Full Family History	LT-FH++Full	0.05	0.0499596	0.000692394
10% Prevalence	180000	Downsampled	40% Family History	GWAS	5e-06	5.05051e-06	3.86706e-06
10% Prevalence	180000	Downsampled	40% Family History	GWAS	5e-05	5.45455e-05	2.32414e-05
10% Prevalence	180000	Downsampled	40% Family History	GWAS	0.0005	0.000529293	7.27667e-05
10% Prevalence	180000	Downsampled	40% Family History	GWAS	0.005	0.00502424	0.000224647
10% Prevalence	180000	Downsampled	40% Family History	GWAS	0.05	0.0503162	0.00069473
10% Prevalence	180000	Downsampled	40% Family History	GWAX	5e-06	5.05051e-06	4.45877e-06
10% Prevalence	180000	Downsampled	40% Family History	GWAX	5e-05	4.64646e-05	2.14395e-05
10% Prevalence	180000	Downsampled	40% Family History	GWAX	0.0005	0.000492929	7.03657e-05
10% Prevalence	180000	Downsampled	40% Family History	GWAX	0.005	0.00500202	0.000224164
10% Prevalence	180000	Downsampled	40% Family History	GWAX	0.05	0.0504222	0.000695421
10% Prevalence	180000	Downsampled	40% Family History	LT-FH	5e-06	1.0101e-06	1.0101e-06
10% Prevalence	180000	Downsampled	40% Family History	LT-FH	5e-05	4.54545e-05	2.07766e-05
10% Prevalence	180000	Downsampled	40% Family History	LT-FH	0.0005	0.000522222	7.23375e-05
10% Prevalence	180000	Downsampled	40% Family History	LT-FH	0.005	0.00500707	0.000224235
10% Prevalence	180000	Downsampled	40% Family History	LT-FH	0.05	0.050401	0.000695294
10% Prevalence	180000	Downsampled	40% Family History	LT-FH++40%AOO	5e-06	4.0404e-06	4.04038e-06
10% Prevalence	180000	Downsampled	40% Family History	LT-FH++40%AOO	5e-05	5.05051e-05	2.24232e-05
10% Prevalence	180000	Downsampled	40% Family History	LT-FH++40%AOO	0.0005	0.000540404	7.3642e-05
10% Prevalence	180000	Downsampled	40% Family History	LT-FH++40%AOO	0.005	0.00506566	0.000225537
10% Prevalence	180000	Downsampled	40% Family History	LT-FH++40%AOO	0.05	0.0502818	0.000694512
10% Prevalence	180000	Downsampled	40% Family History	LT-FH++60%AOO	5e-06	3.0303e-06	3.03029e-06
10% Prevalence	180000	Downsampled	40% Family History	LT-FH++60%AOO	5e-05	5.55556e-05	2.34972e-05
10% Prevalence	180000	Downsampled	40% Family History	LT-FH++60%AOO	0.0005	0.000514141	7.16318e-05
10% Prevalence	180000	Downsampled	40% Family History	LT-FH++60%AOO	0.005	0.005	0.000224104
10% Prevalence	180000	Downsampled	40% Family History	LT-FH++60%AOO	0.05	0.0502768	0.000694477
10% Prevalence	180000	Downsampled	40% Family History	LT-FH++80%AOO	5e-06	3.0303e-06	3.03029e-06
10% Prevalence	180000	Downsampled	40% Family History	LT-FH++80%AOO	5e-05	5.45455e-05	2.29928e-05
10% Prevalence	180000	Downsampled	40% Family History	LT-FH++80%AOO	0.0005	0.000513131	7.17565e-05
10% Prevalence	180000	Downsampled	40% Family History	LT-FH++80%AOO	0.005	0.00495758	0.000223108
10% Prevalence	180000	Downsampled	40% Family History	LT-FH++80%AOO	0.05	0.0499505	0.00069234
10% Prevalence	180000	Downsampled	40% Family History	LT-FH++Full	5e-06	4.0404e-06	3.44868e-06
10% Prevalence	180000	Downsampled	40% Family History	LT-FH++Full	5e-05	5.05051e-05	2.22533e-05
10% Prevalence	180000	Downsampled	40% Family History	LT-FH++Full	0.0005	0.000529293	7.28784e-05
10% Prevalence	180000	Downsampled	40% Family History	LT-FH++Full	0.005	0.00490202	0.000221885
10% Prevalence	180000	Downsampled	40% Family History	LT-FH++Full	0.05	0.0500455	0.000692959
10% Prevalence	180000	Downsampled	60% Family History	GWAS	5e-06	5.05051e-06	3.86706e-06
10% Prevalence	180000	Downsampled	60% Family History	GWAS	5e-05	5.45455e-05	2.32414e-05
10% Prevalence	180000	Downsampled	60% Family History	GWAS	0.0005	0.000529293	7.27667e-05
10% Prevalence	180000	Downsampled	60% Family History	GWAS	0.005	0.00502424	0.000224647
10% Prevalence	180000	Downsampled	60% Family History	GWAS	0.05	0.0503162	0.00069473
10% Prevalence	180000	Downsampled	60% Family History	GWAX	5e-06	8.08081e-06	6.89735e-06
10% Prevalence	180000	Downsampled	60% Family History	GWAX	5e-05	6.46465e-05	2.53016e-05
10% Prevalence	180000	Downsampled	60% Family History	GWAX	0.0005	0.000513131	7.19268e-05
10% Prevalence	180000	Downsampled	60% Family History	GWAX	0.005	0.00505253	0.000225317
10% Prevalence	180000	Downsampled	60% Family History	GWAX	0.05	0.0502212	0.000694112
10% Prevalence	180000	Downsampled	60% Family History	LT-FH	5e-06	5.05051e-06	5.05048e-06
10% Prevalence	180000	Downsampled	60% Family History	LT-FH	5e-05	4.94949e-05	2.21341e-05
10% Prevalence	180000	Downsampled	60% Family History	LT-FH	0.0005	0.000515152	7.18957e-05
10% Prevalence	180000	Downsampled	60% Family History	LT-FH	0.005	0.00503131	0.000224804
10% Prevalence	180000	Downsampled	60% Family History	LT-FH	0.05	0.0505293	0.000696124
10% Prevalence	180000	Downsampled	60% Family History	LT-FH++40%AOO	5e-06	4.0404e-06	4.04038e-06
10% Prevalence	180000	Downsampled	60% Family History	LT-FH++40%AOO	5e-05	5.35354e-05	2.30259e-05
10% Prevalence	180000	Downsampled	60% Family History	LT-FH++40%AOO	0.0005	0.000520202	7.23048e-05
10% Prevalence	180000	Downsampled	60% Family History	LT-FH++40%AOO	0.005	0.00500707	0.000224256
10% Prevalence	180000	Downsampled	60% Family History	LT-FH++40%AOO	0.05	0.0501869	0.000693891
10% Prevalence	180000	Downsampled	60% Family History	LT-FH++60%AOO	5e-06	8.08081e-06	6.89735e-06
10% Prevalence	180000	Downsampled	60% Family History	LT-FH++60%AOO	5e-05	5.75758e-05	2.35989e-05
10% Prevalence	180000	Downsampled	60% Family History	LT-FH++60%AOO	0.0005	0.000526263	7.26657e-05
10% Prevalence	180000	Downsampled	60% Family History	LT-FH++60%AOO	0.005	0.00503838	0.000224988
10% Prevalence	180000	Downsampled	60% Family History	LT-FH++60%AOO	0.05	0.0502919	0.000694574
10% Prevalence	180000	Downsampled	60% Family History	LT-FH++80%AOO	5e-06	4.0404e-06	2.75962e-06
10% Prevalence	180000	Downsampled	60% Family History	LT-FH++80%AOO	5e-05	5.25253e-05	2.26993e-05
10% Prevalence	180000	Downsampled	60% Family History	LT-FH++80%AOO	0.0005	0.000513131	7.17363e-05
10% Prevalence	180000	Downsampled	60% Family History	LT-FH++80%AOO	0.005	0.00490303	0.000221904
10% Prevalence	180000	Downsampled	60% Family History	LT-FH++80%AOO	0.05	0.050198	0.000693962
10% Prevalence	180000	Downsampled	60% Family History	LT-FH++Full	5e-06	5.05051e-06	4.45877e-06
10% Prevalence	180000	Downsampled	60% Family History	LT-FH++Full	5e-05	5.25253e-05	2.2688e-05
10% Prevalence	180000	Downsampled	60% Family History	LT-FH++Full	0.0005	0.000541414	7.37812e-05
10% Prevalence	180000	Downsampled	60% Family History	LT-FH++Full	0.005	0.00494242	0.000222803
10% Prevalence	180000	Downsampled	60% Family History	LT-FH++Full	0.05	0.0502121	0.000694049
10% Prevalence	180000	Downsampled	80% Family History	GWAS	5e-06	5.05051e-06	3.86706e-06
10% Prevalence	180000	Downsampled	80% Family History	GWAS	5e-05	5.45455e-05	2.32414e-05
10% Prevalence	180000	Downsampled	80% Family History	GWAS	0.0005	0.000529293	7.27667e-05
10% Prevalence	180000	Downsampled	80% Family History	GWAS	0.005	0.00502424	0.000224647
10% Prevalence	180000	Downsampled	80% Family History	GWAS	0.05	0.0503162	0.00069473
10% Prevalence	180000	Downsampled	80% Family History	GWAX	5e-06	6.06061e-06	5.46887e-06
10% Prevalence	180000	Downsampled	80% Family History	GWAX	5e-05	6.36364e-05	2.48888e-05
10% Prevalence	180000	Downsampled	80% Family History	GWAX	0.0005	0.000540404	7.37512e-05
10% Prevalence	180000	Downsampled	80% Family History	GWAX	0.005	0.0050101	0.000224373
10% Prevalence	180000	Downsampled	80% Family History	GWAX	0.05	0.0502909	0.000694571
10% Prevalence	180000	Downsampled	80% Family History	LT-FH	5e-06	3.0303e-06	3.03029e-06
10% Prevalence	180000	Downsampled	80% Family History	LT-FH	5e-05	5.25253e-05	2.25401e-05
10% Prevalence	180000	Downsampled	80% Family History	LT-FH	0.0005	0.000523232	7.25322e-05
10% Prevalence	180000	Downsampled	80% Family History	LT-FH	0.005	0.00509798	0.000226269
10% Prevalence	180000	Downsampled	80% Family History	LT-FH	0.05	0.0504596	0.000695673
10% Prevalence	180000	Downsampled	80% Family History	LT-FH++40%AOO	5e-06	8.08081e-06	8.08077e-06
10% Prevalence	180000	Downsampled	80% Family History	LT-FH++40%AOO	5e-05	6.36364e-05	2.51204e-05
10% Prevalence	180000	Downsampled	80% Family History	LT-FH++40%AOO	0.0005	0.000506061	7.13053e-05
10% Prevalence	180000	Downsampled	80% Family History	LT-FH++40%AOO	0.005	0.0050303	0.000224727
10% Prevalence	180000	Downsampled	80% Family History	LT-FH++40%AOO	0.05	0.0502354	0.000694201
10% Prevalence	180000	Downsampled	80% Family History	LT-FH++60%AOO	5e-06	5.05051e-06	4.45877e-06
10% Prevalence	180000	Downsampled	80% Family History	LT-FH++60%AOO	5e-05	5.9596e-05	2.42422e-05
10% Prevalence	180000	Downsampled	80% Family History	LT-FH++60%AOO	0.0005	0.000532323	7.3046e-05
10% Prevalence	180000	Downsampled	80% Family History	LT-FH++60%AOO	0.005	0.00510404	0.000226413
10% Prevalence	180000	Downsampled	80% Family History	LT-FH++60%AOO	0.05	0.0501667	0.000693761
10% Prevalence	180000	Downsampled	80% Family History	LT-FH++80%AOO	5e-06	5.05051e-06	5.05048e-06
10% Prevalence	180000	Downsampled	80% Family History	LT-FH++80%AOO	5e-05	6.16162e-05	2.45081e-05
10% Prevalence	180000	Downsampled	80% Family History	LT-FH++80%AOO	0.0005	0.000529293	7.29603e-05
10% Prevalence	180000	Downsampled	80% Family History	LT-FH++80%AOO	0.005	0.00499394	0.000223977
10% Prevalence	180000	Downsampled	80% Family History	LT-FH++80%AOO	0.05	0.050102	0.000693336
10% Prevalence	180000	Downsampled	80% Family History	LT-FH++Full	5e-06	6.06061e-06	4.87716e-06
10% Prevalence	180000	Downsampled	80% Family History	LT-FH++Full	5e-05	6.36364e-05	2.49576e-05
10% Prevalence	180000	Downsampled	80% Family History	LT-FH++Full	0.0005	0.000541414	7.37452e-05
10% Prevalence	180000	Downsampled	80% Family History	LT-FH++Full	0.005	0.00494343	0.000222826
10% Prevalence	180000	Downsampled	80% Family History	LT-FH++Full	0.05	0.0503081	0.000694688
10% Prevalence	180000	Downsampled	Full Family History	GWAS	5e-06	5.05051e-06	3.86706e-06
10% Prevalence	180000	Downsampled	Full Family History	GWAS	5e-05	5.45455e-05	2.32414e-05
10% Prevalence	180000	Downsampled	Full Family History	GWAS	0.0005	0.000529293	7.27667e-05
10% Prevalence	180000	Downsampled	Full Family History	GWAS	0.005	0.00502424	0.000224647
10% Prevalence	180000	Downsampled	Full Family History	GWAS	0.05	0.0503162	0.00069473
10% Prevalence	180000	Downsampled	Full Family History	GWAX	5e-06	5.05051e-06	4.45877e-06
10% Prevalence	180000	Downsampled	Full Family History	GWAX	5e-05	6.46465e-05	2.51741e-05
10% Prevalence	180000	Downsampled	Full Family History	GWAX	0.0005	0.000526263	7.27923e-05
10% Prevalence	180000	Downsampled	Full Family History	GWAX	0.005	0.00495051	0.000223002
10% Prevalence	180000	Downsampled	Full Family History	GWAX	0.05	0.0504162	0.000695386
10% Prevalence	180000	Downsampled	Full Family History	LT-FH	5e-06	5.05051e-06	5.05048e-06
10% Prevalence	180000	Downsampled	Full Family History	LT-FH	5e-05	5.55556e-05	2.34799e-05
10% Prevalence	180000	Downsampled	Full Family History	LT-FH	0.0005	0.000506061	7.1286e-05
10% Prevalence	180000	Downsampled	Full Family History	LT-FH	0.005	0.0050101	0.000224341
10% Prevalence	180000	Downsampled	Full Family History	LT-FH	0.05	0.0505737	0.000696416
10% Prevalence	180000	Downsampled	Full Family History	LT-FH++40%AOO	5e-06	9.09091e-06	7.90745e-06
10% Prevalence	180000	Downsampled	Full Family History	LT-FH++40%AOO	5e-05	5.85859e-05	2.41245e-05
10% Prevalence	180000	Downsampled	Full Family History	LT-FH++40%AOO	0.0005	0.000511111	7.16809e-05
10% Prevalence	180000	Downsampled	Full Family History	LT-FH++40%AOO	0.005	0.00500101	0.000224119
10% Prevalence	180000	Downsampled	Full Family History	LT-FH++40%AOO	0.05	0.0503434	0.000694907
10% Prevalence	180000	Downsampled	Full Family History	LT-FH++60%AOO	5e-06	6.06061e-06	5.46887e-06
10% Prevalence	180000	Downsampled	Full Family History	LT-FH++60%AOO	5e-05	6.16162e-05	2.43568e-05
10% Prevalence	180000	Downsampled	Full Family History	LT-FH++60%AOO	0.0005	0.000539394	7.35339e-05
10% Prevalence	180000	Downsampled	Full Family History	LT-FH++60%AOO	0.005	0.00505657	0.000225377
10% Prevalence	180000	Downsampled	Full Family History	LT-FH++60%AOO	0.05	0.0503162	0.00069473
10% Prevalence	180000	Downsampled	Full Family History	LT-FH++80%AOO	5e-06	6.06061e-06	5.46887e-06
10% Prevalence	180000	Downsampled	Full Family History	LT-FH++80%AOO	5e-05	5.85859e-05	2.4069e-05
10% Prevalence	180000	Downsampled	Full Family History	LT-FH++80%AOO	0.0005	0.000525253	7.26393e-05
10% Prevalence	180000	Downsampled	Full Family History	LT-FH++80%AOO	0.005	0.0049899	0.00022389
10% Prevalence	180000	Downsampled	Full Family History	LT-FH++80%AOO	0.05	0.0502222	0.000694117
10% Prevalence	180000	Downsampled	Full Family History	LT-FH++Full	5e-06	7.07071e-06	5.7899e-06
10% Prevalence	180000	Downsampled	Full Family History	LT-FH++Full	5e-05	5.65657e-05	2.33641e-05
10% Prevalence	180000	Downsampled	Full Family History	LT-FH++Full	0.0005	0.000526263	7.26894e-05
10% Prevalence	180000	Downsampled	Full Family History	LT-FH++Full	0.005	0.00493737	0.000222712
10% Prevalence	180000	Downsampled	Full Family History	LT-FH++Full	0.05	0.050101	0.000693324
10% Prevalence	240000		40% Family History	GWAS	5e-06	2.0202e-06	2.02019e-06
10% Prevalence	240000		40% Family History	GWAS	5e-05	4.24242e-05	2.03272e-05
10% Prevalence	240000		40% Family History	GWAS	0.0005	0.000477778	6.93062e-05
10% Prevalence	240000		40% Family History	GWAS	0.005	0.00496162	0.000223264
10% Prevalence	240000		40% Family History	GWAS	0.05	0.0496505	0.000690367
10% Prevalence	240000		40% Family History	GWAX	5e-06	4.0404e-06	3.44868e-06
10% Prevalence	240000		40% Family History	GWAX	5e-05	4.54545e-05	2.11286e-05
10% Prevalence	240000		40% Family History	GWAX	0.0005	0.000517172	7.21325e-05
10% Prevalence	240000		40% Family History	GWAX	0.005	0.00502323	0.000224656
10% Prevalence	240000		40% Family History	GWAX	0.05	0.0498909	0.000691946
10% Prevalence	240000		40% Family History	LT-FH	5e-06	3.0303e-06	2.43858e-06
10% Prevalence	240000		40% Family History	LT-FH	5e-05	5.15152e-05	2.2285e-05
10% Prevalence	240000		40% Family History	LT-FH	0.0005	0.000492929	7.04237e-05
10% Prevalence	240000		40% Family History	LT-FH	0.005	0.005	0.000224096
10% Prevalence	240000		40% Family History	LT-FH	0.05	0.0498303	0.000691551
10% Prevalence	240000		40% Family History	LT-FH++40%AOO	5e-06	6.06061e-06	5.46887e-06
10% Prevalence	240000		40% Family History	LT-FH++40%AOO	5e-05	4.24242e-05	2.0163e-05
10% Prevalence	240000		40% Family History	LT-FH++40%AOO	0.0005	0.000475758	6.91928e-05
10% Prevalence	240000		40% Family History	LT-FH++40%AOO	0.005	0.00503333	0.000224887
10% Prevalence	240000		40% Family History	LT-FH++40%AOO	0.05	0.0497495	0.000691019
10% Prevalence	240000		40% Family History	LT-FH++60%AOO	5e-06	4.0404e-06	3.44868e-06
10% Prevalence	240000		40% Family History	LT-FH++60%AOO	5e-05	5.85859e-05	2.39406e-05
10% Prevalence	240000		40% Family History	LT-FH++60%AOO	0.0005	0.000491919	7.0367e-05
10% Prevalence	240000		40% Family History	LT-FH++60%AOO	0.005	0.0049596	0.00022321
10% Prevalence	240000		40% Family History	LT-FH++60%AOO	0.05	0.0497859	0.000691253
10% Prevalence	240000		40% Family History	LT-FH++80%AOO	5e-06	4.0404e-06	3.44868e-06
10% Prevalence	240000		40% Family History	LT-FH++80%AOO	5e-05	5.85859e-05	2.37139e-05
10% Prevalence	240000		40% Family History	LT-FH++80%AOO	0.0005	0.00049697	7.07521e-05
10% Prevalence	240000		40% Family History	LT-FH++80%AOO	0.005	0.0050101	0.000224352
10% Prevalence	240000		40% Family History	LT-FH++80%AOO	0.05	0.0500646	0.000693077
10% Prevalence	240000		40% Family History	LT-FH++Full	5e-06	3.0303e-06	2.43858e-06
10% Prevalence	240000		40% Family History	LT-FH++Full	5e-05	5.25253e-05	2.23869e-05
10% Prevalence	240000		40% Family History	LT-FH++Full	0.0005	0.000479798	6.95386e-05
10% Prevalence	240000		40% Family History	LT-FH++Full	0.005	0.00497475	0.000223578
10% Prevalence	240000		40% Family History	LT-FH++Full	0.05	0.0499859	0.000692567
10% Prevalence	240000		60% Family History	GWAS	5e-06	2.0202e-06	2.02019e-06
10% Prevalence	240000		60% Family History	GWAS	5e-05	4.24242e-05	2.03272e-05
10% Prevalence	240000		60% Family History	GWAS	0.0005	0.000477778	6.93062e-05
10% Prevalence	240000		60% Family History	GWAS	0.005	0.00496162	0.000223264
10% Prevalence	240000		60% Family History	GWAS	0.05	0.0496505	0.000690367
10% Prevalence	240000		60% Family History	GWAX	5e-06	1.0101e-06	1.0101e-06
10% Prevalence	240000		60% Family History	GWAX	5e-05	3.83838e-05	1.93105e-05
10% Prevalence	240000		60% Family History	GWAX	0.0005	0.000477778	6.93035e-05
10% Prevalence	240000		60% Family History	GWAX	0.005	0.00485859	0.00022095
10% Prevalence	240000		60% Family History	GWAX	0.05	0.0500384	0.000692914
10% Prevalence	240000		60% Family History	LT-FH	5e-06	1.0101e-06	1.0101e-06
10% Prevalence	240000		60% Family History	LT-FH	5e-05	4.0404e-05	1.99673e-05
10% Prevalence	240000		60% Family History	LT-FH	0.0005	0.00049596	7.03795e-05
10% Prevalence	240000		60% Family History	LT-FH	0.005	0.00493434	0.000222646
10% Prevalence	240000		60% Family History	LT-FH	0.05	0.0498758	0.000691855
10% Prevalence	240000		60% Family History	LT-FH++40%AOO	5e-06	3.0303e-06	3.03029e-06
10% Prevalence	240000		60% Family History	LT-FH++40%AOO	5e-05	3.93939e-05	1.95408e-05
10% Prevalence	240000		60% Family History	LT-FH++40%AOO	0.0005	0.000456566	6.76075e-05
10% Prevalence	240000		60% Family History	LT-FH++40%AOO	0.005	0.00482929	0.000220275
10% Prevalence	240000		60% Family History	LT-FH++40%AOO	0.05	0.0498192	0.000691479
10% Prevalence	240000		60% Family History	LT-FH++60%AOO	5e-06	2.0202e-06	2.02019e-06
10% Prevalence	240000		60% Family History	LT-FH++60%AOO	5e-05	5.05051e-05	2.2203e-05
10% Prevalence	240000		60% Family History	LT-FH++60%AOO	0.0005	0.000462626	6.7948e-05
10% Prevalence	240000		60% Family History	LT-FH++60%AOO	0.005	0.00488485	0.000221544
10% Prevalence	240000		60% Family History	LT-FH++60%AOO	0.05	0.0497667	0.000691136
10% Prevalence	240000		60% Family History	LT-FH++80%AOO	5e-06	3.0303e-06	3.03029e-06
10% Prevalence	240000		60% Family History	LT-FH++80%AOO	5e-05	3.73737e-05	1.92702e-05
10% Prevalence	240000		60% Family History	LT-FH++80%AOO	0.0005	0.000462626	6.80816e-05
10% Prevalence	240000		60% Family History	LT-FH++80%AOO	0.005	0.00497576	0.000223545
10% Prevalence	240000		60% Family History	LT-FH++80%AOO	0.05	0.0499707	0.00069247
10% Prevalence	240000		60% Family History	LT-FH++Full	5e-06	2.0202e-06	2.02019e-06
10% Prevalence	240000		60% Family History	LT-FH++Full	5e-05	4.34343e-05	1.95947e-05
10% Prevalence	240000		60% Family History	LT-FH++Full	0.0005	0.000457576	6.77233e-05
10% Prevalence	240000		60% Family History	LT-FH++Full	0.005	0.00491313	0.000222095
10% Prevalence	240000		60% Family History	LT-FH++Full	0.05	0.0499505	0.000692349
10% Prevalence	240000		80% Family History	GWAS	5e-06	2.0202e-06	2.02019e-06
10% Prevalence	240000		80% Family History	GWAS	5e-05	4.24242e-05	2.03272e-05
10% Prevalence	240000		80% Family History	GWAS	0.0005	0.000477778	6.93062e-05
10% Prevalence	240000		80% Family History	GWAS	0.005	0.00496162	0.000223264
10% Prevalence	240000		80% Family History	GWAS	0.05	0.0496505	0.000690367
10% Prevalence	240000		80% Family History	GWAX	5e-06	4.0404e-06	4.04038e-06
10% Prevalence	240000		80% Family History	GWAX	5e-05	4.64646e-05	2.13764e-05
10% Prevalence	240000		80% Family History	GWAX	0.0005	0.000492929	7.03658e-05
10% Prevalence	240000		80% Family History	GWAX	0.005	0.00481515	0.000219959
10% Prevalence	240000		80% Family History	GWAX	0.05	0.0498091	0.000691414
10% Prevalence	240000		80% Family History	LT-FH	5e-06	8.08081e-06	6.89735e-06
10% Prevalence	240000		80% Family History	LT-FH	5e-05	4.34343e-05	2.04392e-05
10% Prevalence	240000		80% Family History	LT-FH	0.0005	0.000465657	6.8383e-05
10% Prevalence	240000		80% Family History	LT-FH	0.005	0.00494242	0.000222843
10% Prevalence	240000		80% Family History	LT-FH	0.05	0.0496758	0.000690534
10% Prevalence	240000		80% Family History	LT-FH++40%AOO	5e-06	6.06061e-06	6.06058e-06
10% Prevalence	240000		80% Family History	LT-FH++40%AOO	5e-05	4.64646e-05	2.12214e-05
10% Prevalence	240000		80% Family History	LT-FH++40%AOO	0.0005	0.000437374	6.61236e-05
10% Prevalence	240000		80% Family History	LT-FH++40%AOO	0.005	0.00488283	0.000221485
10% Prevalence	240000		80% Family History	LT-FH++40%AOO	0.05	0.0497404	0.000690963
10% Prevalence	240000		80% Family History	LT-FH++60%AOO	5e-06	8.08081e-06	6.89735e-06
10% Prevalence	240000		80% Family History	LT-FH++60%AOO	5e-05	4.54545e-05	2.09141e-05
10% Prevalence	240000		80% Family History	LT-FH++60%AOO	0.0005	0.000488889	7.00189e-05
10% Prevalence	240000		80% Family History	LT-FH++60%AOO	0.005	0.00491717	0.000222262
10% Prevalence	240000		80% Family History	LT-FH++60%AOO	0.05	0.0497253	0.000690865
10% Prevalence	240000		80% Family History	LT-FH++80%AOO	5e-06	7.07071e-06	6.47896e-06
10% Prevalence	240000		80% Family History	LT-FH++80%AOO	5e-05	4.44444e-05	2.02252e-05
10% Prevalence	240000		80% Family History	LT-FH++80%AOO	0.0005	0.000480808	6.95284e-05
10% Prevalence	240000		80% Family History	LT-FH++80%AOO	0.005	0.00499697	0.000224049
10% Prevalence	240000		80% Family History	LT-FH++80%AOO	0.05	0.0498343	0.000691574
10% Prevalence	240000		80% Family History	LT-FH++Full	5e-06	8.08081e-06	6.8e-06
10% Prevalence	240000		80% Family History	LT-FH++Full	5e-05	4.24242e-05	2.01472e-05
10% Prevalence	240000		80% Family History	LT-FH++Full	0.0005	0.000472727	6.87152e-05
10% Prevalence	240000		80% Family History	LT-FH++Full	0.005	0.00487778	0.000221378
10% Prevalence	240000		80% Family History	LT-FH++Full	0.05	0.0499131	0.000692097
10% Prevalence	240000		Full Family History	GWAS	5e-06	2.0202e-06	2.02019e-06
10% Prevalence	240000		Full Family History	GWAS	5e-05	4.24242e-05	2.03272e-05
10% Prevalence	240000		Full Family History	GWAS	0.0005	0.000477778	6.93062e-05
10% Prevalence	240000		Full Family History	GWAS	0.005	0.00496162	0.000223264
10% Prevalence	240000		Full Family History	GWAS	0.05	0.0496505	0.000690367
10% Prevalence	240000		Full Family History	GWAX	5e-06	4.0404e-06	4.04038e-06
10% Prevalence	240000		Full Family History	GWAX	5e-05	4.64646e-05	2.0966e-05
10% Prevalence	240000		Full Family History	GWAX	0.0005	0.000508081	7.14971e-05
10% Prevalence	240000		Full Family History	GWAX	0.005	0.00489899	0.000221835
10% Prevalence	240000		Full Family History	GWAX	0.05	0.0500667	0.000693108
10% Prevalence	240000		Full Family History	LT-FH	5e-06	6.06061e-06	5.46887e-06
10% Prevalence	240000		Full Family History	LT-FH	5e-05	3.63636e-05	1.8487e-05
10% Prevalence	240000		Full Family History	LT-FH	0.0005	0.000468687	6.85146e-05
10% Prevalence	240000		Full Family History	LT-FH	0.005	0.00493232	0.000222622
10% Prevalence	240000		Full Family History	LT-FH	0.05	0.05	0.000692669
10% Prevalence	240000		Full Family History	LT-FH++40%AOO	5e-06	7.07071e-06	6.47896e-06
10% Prevalence	240000		Full Family History	LT-FH++40%AOO	5e-05	4.14141e-05	1.998e-05
10% Prevalence	240000		Full Family History	LT-FH++40%AOO	0.0005	0.000425253	6.53159e-05
10% Prevalence	240000		Full Family History	LT-FH++40%AOO	0.005	0.0049697	0.000223465
10% Prevalence	240000		Full Family History	LT-FH++40%AOO	0.05	0.0499768	0.000692513
10% Prevalence	240000		Full Family History	LT-FH++60%AOO	5e-06	5.05051e-06	4.45877e-06
10% Prevalence	240000		Full Family History	LT-FH++60%AOO	5e-05	4.54545e-05	2.06194e-05
10% Prevalence	240000		Full Family History	LT-FH++60%AOO	0.0005	0.000460606	6.79168e-05
10% Prevalence	240000		Full Family History	LT-FH++60%AOO	0.005	0.00503535	0.000224933
10% Prevalence	240000		Full Family History	LT-FH++60%AOO	0.05	0.0497515	0.00069104
10% Prevalence	240000		Full Family History	LT-FH++80%AOO	5e-06	3.0303e-06	3.03029e-06
10% Prevalence	240000		Full Family History	LT-FH++80%AOO	5e-05	4.74747e-05	2.13636e-05
10% Prevalence	240000		Full Family History	LT-FH++80%AOO	0.0005	0.000467677	6.85196e-05
10% Prevalence	240000		Full Family History	LT-FH++80%AOO	0.005	0.00498384	0.000223792
10% Prevalence	240000		Full Family History	LT-FH++80%AOO	0.05	0.050004	0.000692692
10% Prevalence	240000		Full Family History	LT-FH++Full	5e-06	6.06061e-06	5.46887e-06
10% Prevalence	240000		Full Family History	LT-FH++Full	5e-05	4.64646e-05	2.12398e-05
10% Prevalence	240000		Full Family History	LT-FH++Full	0.0005	0.000455556	6.76111e-05
10% Prevalence	240000		Full Family History	LT-FH++Full	0.005	0.00498182	0.000223743
10% Prevalence	240000		Full Family History	LT-FH++Full	0.05	0.0499495	0.000692339
10% Prevalence	240000	Downsampled	40% Family History	GWAS	5e-06	5.05051e-06	5.05048e-06
10% Prevalence	240000	Downsampled	40% Family History	GWAS	5e-05	5.9596e-05	2.39567e-05
10% Prevalence	240000	Downsampled	40% Family History	GWAS	0.0005	0.000486869	6.99365e-05
10% Prevalence	240000	Downsampled	40% Family History	GWAS	0.005	0.00505253	0.000225275
10% Prevalence	240000	Downsampled	40% Family History	GWAS	0.05	0.0498242	0.000691506
10% Prevalence	240000	Downsampled	40% Family History	GWAX	5e-06	4.0404e-06	4.04038e-06
10% Prevalence	240000	Downsampled	40% Family History	GWAX	5e-05	6.26263e-05	2.4857e-05
10% Prevalence	240000	Downsampled	40% Family History	GWAX	0.0005	0.000487879	7.00916e-05
10% Prevalence	240000	Downsampled	40% Family History	GWAX	0.005	0.00503131	0.000224822
10% Prevalence	240000	Downsampled	40% Family History	GWAX	0.05	0.0501535	0.000693668
10% Prevalence	240000	Downsampled	40% Family History	LT-FH	5e-06	3.0303e-06	3.03029e-06
10% Prevalence	240000	Downsampled	40% Family History	LT-FH	5e-05	5.65657e-05	2.35187e-05
10% Prevalence	240000	Downsampled	40% Family History	LT-FH	0.0005	0.000478788	6.94648e-05
10% Prevalence	240000	Downsampled	40% Family History	LT-FH	0.005	0.00501717	0.00022448
10% Prevalence	240000	Downsampled	40% Family History	LT-FH	0.05	0.0501929	0.000693931
10% Prevalence	240000	Downsampled	40% Family History	LT-FH++40%AOO	5e-06	5.05051e-06	3.86706e-06
10% Prevalence	240000	Downsampled	40% Family History	LT-FH++40%AOO	5e-05	5.25253e-05	2.28048e-05
10% Prevalence	240000	Downsampled	40% Family History	LT-FH++40%AOO	0.0005	0.000476768	6.92926e-05
10% Prevalence	240000	Downsampled	40% Family History	LT-FH++40%AOO	0.005	0.00506364	0.000225535
10% Prevalence	240000	Downsampled	40% Family History	LT-FH++40%AOO	0.05	0.0501626	0.000693727
10% Prevalence	240000	Downsampled	40% Family History	LT-FH++60%AOO	5e-06	3.0303e-06	3.03029e-06
10% Prevalence	240000	Downsampled	40% Family History	LT-FH++60%AOO	5e-05	4.64646e-05	2.09646e-05
10% Prevalence	240000	Downsampled	40% Family History	LT-FH++60%AOO	0.0005	0.000485859	6.99029e-05
10% Prevalence	240000	Downsampled	40% Family History	LT-FH++60%AOO	0.005	0.00505556	0.000225333
10% Prevalence	240000	Downsampled	40% Family History	LT-FH++60%AOO	0.05	0.0500414	0.000692935
10% Prevalence	240000	Downsampled	40% Family History	LT-FH++80%AOO	5e-06	4.0404e-06	4.04038e-06
10% Prevalence	240000	Downsampled	40% Family History	LT-FH++80%AOO	5e-05	5.15152e-05	2.24791e-05
10% Prevalence	240000	Downsampled	40% Family History	LT-FH++80%AOO	0.0005	0.000524242	7.26841e-05
10% Prevalence	240000	Downsampled	40% Family History	LT-FH++80%AOO	0.005	0.00507071	0.000225694
10% Prevalence	240000	Downsampled	40% Family History	LT-FH++80%AOO	0.05	0.0501354	0.000693541
10% Prevalence	240000	Downsampled	40% Family History	LT-FH++Full	5e-06	5.05051e-06	5.05048e-06
10% Prevalence	240000	Downsampled	40% Family History	LT-FH++Full	5e-05	4.94949e-05	2.17106e-05
10% Prevalence	240000	Downsampled	40% Family History	LT-FH++Full	0.0005	0.000526263	7.27823e-05
10% Prevalence	240000	Downsampled	40% Family History	LT-FH++Full	0.005	0.00498081	0.000223703
10% Prevalence	240000	Downsampled	40% Family History	LT-FH++Full	0.05	0.0502525	0.000694308
10% Prevalence	240000	Downsampled	60% Family History	GWAS	5e-06	5.05051e-06	5.05048e-06
10% Prevalence	240000	Downsampled	60% Family History	GWAS	5e-05	5.9596e-05	2.39567e-05
10% Prevalence	240000	Downsampled	60% Family History	GWAS	0.0005	0.000486869	6.99365e-05
10% Prevalence	240000	Downsampled	60% Family History	GWAS	0.005	0.00505253	0.000225275
10% Prevalence	240000	Downsampled	60% Family History	GWAS	0.05	0.0498242	0.000691506
10% Prevalence	240000	Downsampled	60% Family History	GWAX	5e-06	3.0303e-06	3.03029e-06
10% Prevalence	240000	Downsampled	60% Family History	GWAX	5e-05	6.26263e-05	2.41814e-05
10% Prevalence	240000	Downsampled	60% Family History	GWAX	0.0005	0.00049798	7.07812e-05
10% Prevalence	240000	Downsampled	60% Family History	GWAX	0.005	0.00496364	0.000223301
10% Prevalence	240000	Downsampled	60% Family History	GWAX	0.05	0.0498152	0.000691451
10% Prevalence	240000	Downsampled	60% Family History	LT-FH	5e-06	7.07071e-06	5.88726e-06
10% Prevalence	240000	Downsampled	60% Family History	LT-FH	5e-05	6.76768e-05	2.59115e-05
10% Prevalence	240000	Downsampled	60% Family History	LT-FH	0.0005	0.000492929	7.03049e-05
10% Prevalence	240000	Downsampled	60% Family History	LT-FH	0.005	0.00492323	0.00022239
10% Prevalence	240000	Downsampled	60% Family History	LT-FH	0.05	0.0501121	0.000693401
10% Prevalence	240000	Downsampled	60% Family History	LT-FH++40%AOO	5e-06	2.0202e-06	2.02019e-06
10% Prevalence	240000	Downsampled	60% Family History	LT-FH++40%AOO	5e-05	5.75758e-05	2.3935e-05
10% Prevalence	240000	Downsampled	60% Family History	LT-FH++40%AOO	0.0005	0.000493939	7.04985e-05
10% Prevalence	240000	Downsampled	60% Family History	LT-FH++40%AOO	0.005	0.00494646	0.00022294
10% Prevalence	240000	Downsampled	60% Family History	LT-FH++40%AOO	0.05	0.0498818	0.000691887
10% Prevalence	240000	Downsampled	60% Family History	LT-FH++60%AOO	5e-06	4.0404e-06	3.44868e-06
10% Prevalence	240000	Downsampled	60% Family History	LT-FH++60%AOO	5e-05	5.75758e-05	2.35966e-05
10% Prevalence	240000	Downsampled	60% Family History	LT-FH++60%AOO	0.0005	0.00049697	7.08005e-05
10% Prevalence	240000	Downsampled	60% Family History	LT-FH++60%AOO	0.005	0.00495152	0.000223002
10% Prevalence	240000	Downsampled	60% Family History	LT-FH++60%AOO	0.05	0.0500717	0.000693133
10% Prevalence	240000	Downsampled	60% Family History	LT-FH++80%AOO	5e-06	2.0202e-06	2.02019e-06
10% Prevalence	240000	Downsampled	60% Family History	LT-FH++80%AOO	5e-05	5.35354e-05	2.27864e-05
10% Prevalence	240000	Downsampled	60% Family History	LT-FH++80%AOO	0.0005	0.000508081	7.15299e-05
10% Prevalence	240000	Downsampled	60% Family History	LT-FH++80%AOO	0.005	0.00494343	0.00022288
10% Prevalence	240000	Downsampled	60% Family History	LT-FH++80%AOO	0.05	0.0500646	0.000693086
10% Prevalence	240000	Downsampled	60% Family History	LT-FH++Full	5e-06	5.05051e-06	5.05048e-06
10% Prevalence	240000	Downsampled	60% Family History	LT-FH++Full	5e-05	4.94949e-05	2.1657e-05
10% Prevalence	240000	Downsampled	60% Family History	LT-FH++Full	0.0005	0.000526263	7.27335e-05
10% Prevalence	240000	Downsampled	60% Family History	LT-FH++Full	0.005	0.00497475	0.000223558
10% Prevalence	240000	Downsampled	60% Family History	LT-FH++Full	0.05	0.0499333	0.000692226
10% Prevalence	240000	Downsampled	80% Family History	GWAS	5e-06	5.05051e-06	5.05048e-06
10% Prevalence	240000	Downsampled	80% Family History	GWAS	5e-05	5.9596e-05	2.39567e-05
10% Prevalence	240000	Downsampled	80% Family History	GWAS	0.0005	0.000486869	6.99365e-05
10% Prevalence	240000	Downsampled	80% Family History	GWAS	0.005	0.00505253	0.000225275
10% Prevalence	240000	Downsampled	80% Family History	GWAS	0.05	0.0498242	0.000691506
10% Prevalence	240000	Downsampled	80% Family History	GWAX	5e-06	3.0303e-06	3.03029e-06
10% Prevalence	240000	Downsampled	80% Family History	GWAX	5e-05	5.15152e-05	2.18578e-05
10% Prevalence	240000	Downsampled	80% Family History	GWAX	0.0005	0.000527273	7.26748e-05
10% Prevalence	240000	Downsampled	80% Family History	GWAX	0.005	0.00497172	0.000223521
10% Prevalence	240000	Downsampled	80% Family History	GWAX	0.05	0.0499545	0.000692361
10% Prevalence	240000	Downsampled	80% Family History	LT-FH	5e-06	5.05051e-06	5.05048e-06
10% Prevalence	240000	Downsampled	80% Family History	LT-FH	5e-05	5.85859e-05	2.38754e-05
10% Prevalence	240000	Downsampled	80% Family History	LT-FH	0.0005	0.0005	7.09342e-05
10% Prevalence	240000	Downsampled	80% Family History	LT-FH	0.005	0.00498586	0.000223771
10% Prevalence	240000	Downsampled	80% Family History	LT-FH	0.05	0.0500172	0.000692778
10% Prevalence	240000	Downsampled	80% Family History	LT-FH++40%AOO	5e-06	6.06061e-06	5.46887e-06
10% Prevalence	240000	Downsampled	80% Family History	LT-FH++40%AOO	5e-05	5.75758e-05	2.35623e-05
10% Prevalence	240000	Downsampled	80% Family History	LT-FH++40%AOO	0.0005	0.000505051	7.11383e-05
10% Prevalence	240000	Downsampled	80% Family History	LT-FH++40%AOO	0.005	0.00500303	0.000224188
10% Prevalence	240000	Downsampled	80% Family History	LT-FH++40%AOO	0.05	0.049899	0.000692
10% Prevalence	240000	Downsampled	80% Family History	LT-FH++60%AOO	5e-06	7.07071e-06	6.47896e-06
10% Prevalence	240000	Downsampled	80% Family History	LT-FH++60%AOO	5e-05	5.35354e-05	2.28343e-05
10% Prevalence	240000	Downsampled	80% Family History	LT-FH++60%AOO	0.0005	0.00049798	7.07581e-05
10% Prevalence	240000	Downsampled	80% Family History	LT-FH++60%AOO	0.005	0.00505859	0.000225411
10% Prevalence	240000	Downsampled	80% Family History	LT-FH++60%AOO	0.05	0.0499687	0.000692459
10% Prevalence	240000	Downsampled	80% Family History	LT-FH++80%AOO	5e-06	4.0404e-06	4.04038e-06
10% Prevalence	240000	Downsampled	80% Family History	LT-FH++80%AOO	5e-05	4.74747e-05	2.12756e-05
10% Prevalence	240000	Downsampled	80% Family History	LT-FH++80%AOO	0.0005	0.000532323	7.32402e-05
10% Prevalence	240000	Downsampled	80% Family History	LT-FH++80%AOO	0.005	0.00496667	0.000223391
10% Prevalence	240000	Downsampled	80% Family History	LT-FH++80%AOO	0.05	0.0500172	0.000692776
10% Prevalence	240000	Downsampled	80% Family History	LT-FH++Full	5e-06	7.07071e-06	5.88726e-06
10% Prevalence	240000	Downsampled	80% Family History	LT-FH++Full	5e-05	4.74747e-05	2.08946e-05
10% Prevalence	240000	Downsampled	80% Family History	LT-FH++Full	0.0005	0.000515152	7.20163e-05
10% Prevalence	240000	Downsampled	80% Family History	LT-FH++Full	0.005	0.00499394	0.000223967
10% Prevalence	240000	Downsampled	80% Family History	LT-FH++Full	0.05	0.0500414	0.000692932
10% Prevalence	240000	Downsampled	Full Family History	GWAS	5e-06	5.05051e-06	5.05048e-06
10% Prevalence	240000	Downsampled	Full Family History	GWAS	5e-05	5.9596e-05	2.39567e-05
10% Prevalence	240000	Downsampled	Full Family History	GWAS	0.0005	0.000486869	6.99365e-05
10% Prevalence	240000	Downsampled	Full Family History	GWAS	0.005	0.00505253	0.000225275
10% Prevalence	240000	Downsampled	Full Family History	GWAS	0.05	0.0498242	0.000691506
10% Prevalence	240000	Downsampled	Full Family History	GWAX	5e-06	3.0303e-06	3.03029e-06
10% Prevalence	240000	Downsampled	Full Family History	GWAX	5e-05	5.45455e-05	2.30913e-05
10% Prevalence	240000	Downsampled	Full Family History	GWAX	0.0005	0.000520202	7.22653e-05
10% Prevalence	240000	Downsampled	Full Family History	GWAX	0.005	0.00496263	0.000223307
10% Prevalence	240000	Downsampled	Full Family History	GWAX	0.05	0.0499646	0.000692421
10% Prevalence	240000	Downsampled	Full Family History	LT-FH	5e-06	5.05051e-06	4.45877e-06
10% Prevalence	240000	Downsampled	Full Family History	LT-FH	5e-05	5.65657e-05	2.36966e-05
10% Prevalence	240000	Downsampled	Full Family History	LT-FH	0.0005	0.000484848	6.99191e-05
10% Prevalence	240000	Downsampled	Full Family History	LT-FH	0.005	0.00494646	0.00022291
10% Prevalence	240000	Downsampled	Full Family History	LT-FH	0.05	0.0500313	0.000692875
10% Prevalence	240000	Downsampled	Full Family History	LT-FH++40%AOO	5e-06	7.07071e-06	6.47896e-06
10% Prevalence	240000	Downsampled	Full Family History	LT-FH++40%AOO	5e-05	5.9596e-05	2.41668e-05
10% Prevalence	240000	Downsampled	Full Family History	LT-FH++40%AOO	0.0005	0.000493939	7.04927e-05
10% Prevalence	240000	Downsampled	Full Family History	LT-FH++40%AOO	0.005	0.00505051	0.000225236
10% Prevalence	240000	Downsampled	Full Family History	LT-FH++40%AOO	0.05	0.0498586	0.000691731
10% Prevalence	240000	Downsampled	Full Family History	LT-FH++60%AOO	5e-06	4.0404e-06	4.04038e-06
10% Prevalence	240000	Downsampled	Full Family History	LT-FH++60%AOO	5e-05	5.45455e-05	2.32037e-05
10% Prevalence	240000	Downsampled	Full Family History	LT-FH++60%AOO	0.0005	0.00050101	7.10249e-05
10% Prevalence	240000	Downsampled	Full Family History	LT-FH++60%AOO	0.005	0.00509394	0.000226194
10% Prevalence	240000	Downsampled	Full Family History	LT-FH++60%AOO	0.05	0.0500909	0.000693259
10% Prevalence	240000	Downsampled	Full Family History	LT-FH++80%AOO	5e-06	4.0404e-06	4.04038e-06
10% Prevalence	240000	Downsampled	Full Family History	LT-FH++80%AOO	5e-05	4.84848e-05	2.17728e-05
10% Prevalence	240000	Downsampled	Full Family History	LT-FH++80%AOO	0.0005	0.000518182	7.22913e-05
10% Prevalence	240000	Downsampled	Full Family History	LT-FH++80%AOO	0.005	0.00501616	0.000224486
10% Prevalence	240000	Downsampled	Full Family History	LT-FH++80%AOO	0.05	0.0501616	0.000693715
10% Prevalence	240000	Downsampled	Full Family History	LT-FH++Full	5e-06	7.07071e-06	6.47896e-06
10% Prevalence	240000	Downsampled	Full Family History	LT-FH++Full	5e-05	4.34343e-05	2.01482e-05
10% Prevalence	240000	Downsampled	Full Family History	LT-FH++Full	0.0005	0.0005	7.09362e-05
10% Prevalence	240000	Downsampled	Full Family History	LT-FH++Full	0.005	0.00502424	0.000224664
10% Prevalence	240000	Downsampled	Full Family History	LT-FH++Full	0.05	0.050198	0.000693962
10% Prevalence	300000		40% Family History	GWAS	5e-06	5.05051e-06	3.76971e-06
10% Prevalence	300000		40% Family History	GWAS	5e-05	4.34343e-05	2.04336e-05
10% Prevalence	300000		40% Family History	GWAS	0.0005	0.000505051	7.12376e-05
10% Prevalence	300000		40% Family History	GWAS	0.005	0.00494949	0.000222998
10% Prevalence	300000		40% Family History	GWAS	0.05	0.0497283	0.000690876
10% Prevalence	300000		40% Family History	GWAX	5e-06	6.06061e-06	5.46887e-06
10% Prevalence	300000		40% Family History	GWAX	5e-05	4.44444e-05	2.07536e-05
10% Prevalence	300000		40% Family History	GWAX	0.0005	0.000521212	7.23627e-05
10% Prevalence	300000		40% Family History	GWAX	0.005	0.00497172	0.000223496
10% Prevalence	300000		40% Family History	GWAX	0.05	0.050099	0.000693305
10% Prevalence	300000		40% Family History	LT-FH	5e-06	4.0404e-06	3.44868e-06
10% Prevalence	300000		40% Family History	LT-FH	5e-05	5.05051e-05	2.22131e-05
10% Prevalence	300000		40% Family History	LT-FH	0.0005	0.000509091	7.16158e-05
10% Prevalence	300000		40% Family History	LT-FH	0.005	0.00496869	0.000223416
10% Prevalence	300000		40% Family History	LT-FH	0.05	0.0499051	0.000692044
10% Prevalence	300000		40% Family History	LT-FH++40%AOO	5e-06	5.05051e-06	4.45877e-06
10% Prevalence	300000		40% Family History	LT-FH++40%AOO	5e-05	4.34343e-05	2.00922e-05
10% Prevalence	300000		40% Family History	LT-FH++40%AOO	0.0005	0.000490909	7.02358e-05
10% Prevalence	300000		40% Family History	LT-FH++40%AOO	0.005	0.00496566	0.000223341
10% Prevalence	300000		40% Family History	LT-FH++40%AOO	0.05	0.0499273	0.000692188
10% Prevalence	300000		40% Family History	LT-FH++60%AOO	5e-06	3.0303e-06	3.03029e-06
10% Prevalence	300000		40% Family History	LT-FH++60%AOO	5e-05	4.34343e-05	2.01333e-05
10% Prevalence	300000		40% Family History	LT-FH++60%AOO	0.0005	0.000522222	7.24244e-05
10% Prevalence	300000		40% Family History	LT-FH++60%AOO	0.005	0.00503535	0.000224907
10% Prevalence	300000		40% Family History	LT-FH++60%AOO	0.05	0.0499475	0.000692319
10% Prevalence	300000		40% Family History	LT-FH++80%AOO	5e-06	7.07071e-06	5.88726e-06
10% Prevalence	300000		40% Family History	LT-FH++80%AOO	5e-05	5.9596e-05	2.40909e-05
10% Prevalence	300000		40% Family History	LT-FH++80%AOO	0.0005	0.000542424	7.38802e-05
10% Prevalence	300000		40% Family History	LT-FH++80%AOO	0.005	0.00499394	0.000223988
10% Prevalence	300000		40% Family History	LT-FH++80%AOO	0.05	0.0500667	0.000693085
10% Prevalence	300000		40% Family History	LT-FH++Full	5e-06	6.06061e-06	5.46887e-06
10% Prevalence	300000		40% Family History	LT-FH++Full	5e-05	5.15152e-05	2.23348e-05
10% Prevalence	300000		40% Family History	LT-FH++Full	0.0005	0.000514141	7.17456e-05
10% Prevalence	300000		40% Family History	LT-FH++Full	0.005	0.00499394	0.000223989
10% Prevalence	300000		40% Family History	LT-FH++Full	0.05	0.0499162	0.00069211
10% Prevalence	300000		60% Family History	GWAS	5e-06	5.05051e-06	3.76971e-06
10% Prevalence	300000		60% Family History	GWAS	5e-05	4.34343e-05	2.04336e-05
10% Prevalence	300000		60% Family History	GWAS	0.0005	0.000505051	7.12376e-05
10% Prevalence	300000		60% Family History	GWAS	0.005	0.00494949	0.000222998
10% Prevalence	300000		60% Family History	GWAS	0.05	0.0497283	0.000690876
10% Prevalence	300000		60% Family History	GWAX	5e-06	4.0404e-06	4.04038e-06
10% Prevalence	300000		60% Family History	GWAX	5e-05	4.74747e-05	2.15757e-05
10% Prevalence	300000		60% Family History	GWAX	0.0005	0.000473737	6.89983e-05
10% Prevalence	300000		60% Family History	GWAX	0.005	0.00490808	0.000222021
10% Prevalence	300000		60% Family History	GWAX	0.05	0.0500778	0.000693174
10% Prevalence	300000		60% Family History	LT-FH	5e-06	2.0202e-06	2.02019e-06
10% Prevalence	300000		60% Family History	LT-FH	5e-05	4.74747e-05	2.13891e-05
10% Prevalence	300000		60% Family History	LT-FH	0.0005	0.000489899	7.00835e-05
10% Prevalence	300000		60% Family History	LT-FH	0.005	0.00496364	0.000223315
10% Prevalence	300000		60% Family History	LT-FH	0.05	0.0499121	0.000692091
10% Prevalence	300000		60% Family History	LT-FH++40%AOO	5e-06	3.0303e-06	3.03029e-06
10% Prevalence	300000		60% Family History	LT-FH++40%AOO	5e-05	4.0404e-05	1.82875e-05
10% Prevalence	300000		60% Family History	LT-FH++40%AOO	0.0005	0.000470707	6.88348e-05
10% Prevalence	300000		60% Family History	LT-FH++40%AOO	0.005	0.00498586	0.000223805
10% Prevalence	300000		60% Family History	LT-FH++40%AOO	0.05	0.0502121	0.000694057
10% Prevalence	300000		60% Family History	LT-FH++60%AOO	5e-06	6.06061e-06	5.46887e-06
10% Prevalence	300000		60% Family History	LT-FH++60%AOO	5e-05	4.74747e-05	2.04865e-05
10% Prevalence	300000		60% Family History	LT-FH++60%AOO	0.0005	0.000492929	7.04229e-05
10% Prevalence	300000		60% Family History	LT-FH++60%AOO	0.005	0.00499091	0.000223927
10% Prevalence	300000		60% Family History	LT-FH++60%AOO	0.05	0.0499525	0.000692358
10% Prevalence	300000		60% Family History	LT-FH++80%AOO	5e-06	4.0404e-06	3.44868e-06
10% Prevalence	300000		60% Family History	LT-FH++80%AOO	5e-05	5.55556e-05	2.31064e-05
10% Prevalence	300000		60% Family History	LT-FH++80%AOO	0.0005	0.000493939	7.03795e-05
10% Prevalence	300000		60% Family History	LT-FH++80%AOO	0.005	0.00505354	0.000225286
10% Prevalence	300000		60% Family History	LT-FH++80%AOO	0.05	0.0500222	0.000692812
10% Prevalence	300000		60% Family History	LT-FH++Full	5e-06	6.06061e-06	5.46887e-06
10% Prevalence	300000		60% Family History	LT-FH++Full	5e-05	4.84848e-05	2.18956e-05
10% Prevalence	300000		60% Family History	LT-FH++Full	0.0005	0.000483838	6.96508e-05
10% Prevalence	300000		60% Family History	LT-FH++Full	0.005	0.00495758	0.000223171
10% Prevalence	300000		60% Family History	LT-FH++Full	0.05	0.0502374	0.000694216
10% Prevalence	300000		80% Family History	GWAS	5e-06	5.05051e-06	3.76971e-06
10% Prevalence	300000		80% Family History	GWAS	5e-05	4.34343e-05	2.04336e-05
10% Prevalence	300000		80% Family History	GWAS	0.0005	0.000505051	7.12376e-05
10% Prevalence	300000		80% Family History	GWAS	0.005	0.00494949	0.000222998
10% Prevalence	300000		80% Family History	GWAS	0.05	0.0497283	0.000690876
10% Prevalence	300000		80% Family History	GWAX	5e-06	2.0202e-06	2.02019e-06
10% Prevalence	300000		80% Family History	GWAX	5e-05	4.44444e-05	2.07638e-05
10% Prevalence	300000		80% Family History	GWAX	0.0005	0.000471717	6.87313e-05
10% Prevalence	300000		80% Family History	GWAX	0.005	0.00485152	0.000220786
10% Prevalence	300000		80% Family History	GWAX	0.05	0.0499222	0.000692149
10% Prevalence	300000		80% Family History	LT-FH	5e-06	2.0202e-06	2.02019e-06
10% Prevalence	300000		80% Family History	LT-FH	5e-05	5.15152e-05	2.23553e-05
10% Prevalence	300000		80% Family History	LT-FH	0.0005	0.00049697	7.0492e-05
10% Prevalence	300000		80% Family History	LT-FH	0.005	0.00492323	0.000222407
10% Prevalence	300000		80% Family History	LT-FH	0.05	0.0499626	0.000692422
10% Prevalence	300000		80% Family History	LT-FH++40%AOO	5e-06	3.0303e-06	3.03029e-06
10% Prevalence	300000		80% Family History	LT-FH++40%AOO	5e-05	5.75758e-05	2.33629e-05
10% Prevalence	300000		80% Family History	LT-FH++40%AOO	0.0005	0.000482828	6.96601e-05
10% Prevalence	300000		80% Family History	LT-FH++40%AOO	0.005	0.00495758	0.000223163
10% Prevalence	300000		80% Family History	LT-FH++40%AOO	0.05	0.0499465	0.000692309
10% Prevalence	300000		80% Family History	LT-FH++60%AOO	5e-06	3.0303e-06	2.43858e-06
10% Prevalence	300000		80% Family History	LT-FH++60%AOO	5e-05	5.75758e-05	2.37883e-05
10% Prevalence	300000		80% Family History	LT-FH++60%AOO	0.0005	0.000515152	7.19138e-05
10% Prevalence	300000		80% Family History	LT-FH++60%AOO	0.005	0.00490202	0.000221911
10% Prevalence	300000		80% Family History	LT-FH++60%AOO	0.05	0.0499778	0.000692522
10% Prevalence	300000		80% Family History	LT-FH++80%AOO	5e-06	7.07071e-06	5.88726e-06
10% Prevalence	300000		80% Family History	LT-FH++80%AOO	5e-05	6.46465e-05	2.47465e-05
10% Prevalence	300000		80% Family History	LT-FH++80%AOO	0.0005	0.000489899	7.01992e-05
10% Prevalence	300000		80% Family History	LT-FH++80%AOO	0.005	0.00511111	0.00022658
10% Prevalence	300000		80% Family History	LT-FH++80%AOO	0.05	0.0500091	0.000692727
10% Prevalence	300000		80% Family History	LT-FH++Full	5e-06	6.06061e-06	4.1881e-06
10% Prevalence	300000		80% Family History	LT-FH++Full	5e-05	6.66667e-05	2.56409e-05
10% Prevalence	300000		80% Family History	LT-FH++Full	0.0005	0.000517172	7.20056e-05
10% Prevalence	300000		80% Family History	LT-FH++Full	0.005	0.00491818	0.000222262
10% Prevalence	300000		80% Family History	LT-FH++Full	0.05	0.0499909	0.000692608
10% Prevalence	300000		Full Family History	GWAS	5e-06	5.05051e-06	3.76971e-06
10% Prevalence	300000		Full Family History	GWAS	5e-05	4.34343e-05	2.04336e-05
10% Prevalence	300000		Full Family History	GWAS	0.0005	0.000505051	7.12376e-05
10% Prevalence	300000		Full Family History	GWAS	0.005	0.00494949	0.000222998
10% Prevalence	300000		Full Family History	GWAS	0.05	0.0497283	0.000690876
10% Prevalence	300000		Full Family History	GWAX	5e-06	3.0303e-06	2.43858e-06
10% Prevalence	300000		Full Family History	GWAX	5e-05	4.54545e-05	2.11069e-05
10% Prevalence	300000		Full Family History	GWAX	0.0005	0.000505051	7.13131e-05
10% Prevalence	300000		Full Family History	GWAX	0.005	0.00494545	0.00022291
10% Prevalence	300000		Full Family History	GWAX	0.05	0.0501838	0.000693871
10% Prevalence	300000		Full Family History	LT-FH	5e-06	2.0202e-06	2.02019e-06
10% Prevalence	300000		Full Family History	LT-FH	5e-05	5.15152e-05	2.22885e-05
10% Prevalence	300000		Full Family History	LT-FH	0.0005	0.000492929	7.03923e-05
10% Prevalence	300000		Full Family History	LT-FH	0.005	0.0050101	0.00022436
10% Prevalence	300000		Full Family History	LT-FH	0.05	0.0500616	0.000693073
10% Prevalence	300000		Full Family History	LT-FH++40%AOO	5e-06	2.0202e-06	2.02019e-06
10% Prevalence	300000		Full Family History	LT-FH++40%AOO	5e-05	5.15152e-05	2.1845e-05
10% Prevalence	300000		Full Family History	LT-FH++40%AOO	0.0005	0.000470707	6.88058e-05
10% Prevalence	300000		Full Family History	LT-FH++40%AOO	0.005	0.00497778	0.000223642
10% Prevalence	300000		Full Family History	LT-FH++40%AOO	0.05	0.0500091	0.000692729
10% Prevalence	300000		Full Family History	LT-FH++60%AOO	5e-06	3.0303e-06	1.74952e-06
10% Prevalence	300000		Full Family History	LT-FH++60%AOO	5e-05	4.64646e-05	2.09947e-05
10% Prevalence	300000		Full Family History	LT-FH++60%AOO	0.0005	0.000524242	7.26138e-05
10% Prevalence	300000		Full Family History	LT-FH++60%AOO	0.005	0.00500505	0.000224255
10% Prevalence	300000		Full Family History	LT-FH++60%AOO	0.05	0.0500182	0.000692785
10% Prevalence	300000		Full Family History	LT-FH++80%AOO	5e-06	2.0202e-06	2.02019e-06
10% Prevalence	300000		Full Family History	LT-FH++80%AOO	5e-05	4.64646e-05	2.01941e-05
10% Prevalence	300000		Full Family History	LT-FH++80%AOO	0.0005	0.000520202	7.23759e-05
10% Prevalence	300000		Full Family History	LT-FH++80%AOO	0.005	0.00504444	0.000225107
10% Prevalence	300000		Full Family History	LT-FH++80%AOO	0.05	0.0499091	0.000692067
10% Prevalence	300000		Full Family History	LT-FH++Full	5e-06	5.05051e-06	3.03026e-06
10% Prevalence	300000		Full Family History	LT-FH++Full	5e-05	4.84848e-05	2.16316e-05
10% Prevalence	300000		Full Family History	LT-FH++Full	0.0005	0.000491919	7.03104e-05
10% Prevalence	300000		Full Family History	LT-FH++Full	0.005	0.00504848	0.000225214
10% Prevalence	300000		Full Family History	LT-FH++Full	0.05	0.0501798	0.000693843
10% Prevalence	300000	Downsampled	40% Family History	GWAS	5e-06	3.0303e-06	3.03029e-06
10% Prevalence	300000	Downsampled	40% Family History	GWAS	5e-05	5.15152e-05	2.23287e-05
10% Prevalence	300000	Downsampled	40% Family History	GWAS	0.0005	0.000514141	7.18696e-05
10% Prevalence	300000	Downsampled	40% Family History	GWAS	0.005	0.00502929	0.000224793
10% Prevalence	300000	Downsampled	40% Family History	GWAS	0.05	0.0500758	0.000693153
10% Prevalence	300000	Downsampled	40% Family History	GWAX	5e-06	5.05051e-06	5.05048e-06
10% Prevalence	300000	Downsampled	40% Family History	GWAX	5e-05	4.44444e-05	2.09075e-05
10% Prevalence	300000	Downsampled	40% Family History	GWAX	0.0005	0.000494949	7.05568e-05
10% Prevalence	300000	Downsampled	40% Family History	GWAX	0.005	0.00496263	0.000223293
10% Prevalence	300000	Downsampled	40% Family History	GWAX	0.05	0.049996	0.000692635
10% Prevalence	300000	Downsampled	40% Family History	LT-FH	5e-06	4.0404e-06	3.44868e-06
10% Prevalence	300000	Downsampled	40% Family History	LT-FH	5e-05	4.94949e-05	2.18486e-05
10% Prevalence	300000	Downsampled	40% Family History	LT-FH	0.0005	0.000505051	7.11878e-05
10% Prevalence	300000	Downsampled	40% Family History	LT-FH	0.005	0.00500101	0.000224162
10% Prevalence	300000	Downsampled	40% Family History	LT-FH	0.05	0.0503101	0.000694678
10% Prevalence	300000	Downsampled	40% Family History	LT-FH++40%AOO	5e-06	4.0404e-06	3.44868e-06
10% Prevalence	300000	Downsampled	40% Family History	LT-FH++40%AOO	5e-05	4.74747e-05	2.16148e-05
10% Prevalence	300000	Downsampled	40% Family History	LT-FH++40%AOO	0.0005	0.000490909	7.02477e-05
10% Prevalence	300000	Downsampled	40% Family History	LT-FH++40%AOO	0.005	0.00494949	0.000223021
10% Prevalence	300000	Downsampled	40% Family History	LT-FH++40%AOO	0.05	0.0501162	0.00069342
10% Prevalence	300000	Downsampled	40% Family History	LT-FH++60%AOO	5e-06	4.0404e-06	4.04038e-06
10% Prevalence	300000	Downsampled	40% Family History	LT-FH++60%AOO	5e-05	3.93939e-05	1.92233e-05
10% Prevalence	300000	Downsampled	40% Family History	LT-FH++60%AOO	0.0005	0.000475758	6.91751e-05
10% Prevalence	300000	Downsampled	40% Family History	LT-FH++60%AOO	0.005	0.00496869	0.000223401
10% Prevalence	300000	Downsampled	40% Family History	LT-FH++60%AOO	0.05	0.050002	0.000692675
10% Prevalence	300000	Downsampled	40% Family History	LT-FH++80%AOO	5e-06	3.0303e-06	3.03029e-06
10% Prevalence	300000	Downsampled	40% Family History	LT-FH++80%AOO	5e-05	3.83838e-05	1.82015e-05
10% Prevalence	300000	Downsampled	40% Family History	LT-FH++80%AOO	0.0005	0.000533333	7.33003e-05
10% Prevalence	300000	Downsampled	40% Family History	LT-FH++80%AOO	0.005	0.00494545	0.000222897
10% Prevalence	300000	Downsampled	40% Family History	LT-FH++80%AOO	0.05	0.0500192	0.000692781
10% Prevalence	300000	Downsampled	40% Family History	LT-FH++Full	5e-06	4.0404e-06	4.04038e-06
10% Prevalence	300000	Downsampled	40% Family History	LT-FH++Full	5e-05	4.44444e-05	1.96987e-05
10% Prevalence	300000	Downsampled	40% Family History	LT-FH++Full	0.0005	0.000491919	7.03575e-05
10% Prevalence	300000	Downsampled	40% Family History	LT-FH++Full	0.005	0.00498586	0.000223777
10% Prevalence	300000	Downsampled	40% Family History	LT-FH++Full	0.05	0.05	0.000692659
10% Prevalence	300000	Downsampled	60% Family History	GWAS	5e-06	3.0303e-06	3.03029e-06
10% Prevalence	300000	Downsampled	60% Family History	GWAS	5e-05	5.15152e-05	2.23287e-05
10% Prevalence	300000	Downsampled	60% Family History	GWAS	0.0005	0.000514141	7.18696e-05
10% Prevalence	300000	Downsampled	60% Family History	GWAS	0.005	0.00502929	0.000224793
10% Prevalence	300000	Downsampled	60% Family History	GWAS	0.05	0.0500758	0.000693153
10% Prevalence	300000	Downsampled	60% Family History	GWAX	5e-06	7.07071e-06	5.88726e-06
10% Prevalence	300000	Downsampled	60% Family History	GWAX	5e-05	5.05051e-05	2.20101e-05
10% Prevalence	300000	Downsampled	60% Family History	GWAX	0.0005	0.00049596	7.06028e-05
10% Prevalence	300000	Downsampled	60% Family History	GWAX	0.005	0.00491414	0.000222193
10% Prevalence	300000	Downsampled	60% Family History	GWAX	0.05	0.0500263	0.000692827
10% Prevalence	300000	Downsampled	60% Family History	LT-FH	5e-06	5.05051e-06	4.45877e-06
10% Prevalence	300000	Downsampled	60% Family History	LT-FH	5e-05	5.65657e-05	2.36108e-05
10% Prevalence	300000	Downsampled	60% Family History	LT-FH	0.0005	0.0005	7.09823e-05
10% Prevalence	300000	Downsampled	60% Family History	LT-FH	0.005	0.00499091	0.000223925
10% Prevalence	300000	Downsampled	60% Family History	LT-FH	0.05	0.0502606	0.000694346
10% Prevalence	300000	Downsampled	60% Family History	LT-FH++40%AOO	5e-06	4.0404e-06	3.44868e-06
10% Prevalence	300000	Downsampled	60% Family History	LT-FH++40%AOO	5e-05	5.25253e-05	2.26864e-05
10% Prevalence	300000	Downsampled	60% Family History	LT-FH++40%AOO	0.0005	0.000484848	6.98318e-05
10% Prevalence	300000	Downsampled	60% Family History	LT-FH++40%AOO	0.005	0.00497677	0.000223613
10% Prevalence	300000	Downsampled	60% Family History	LT-FH++40%AOO	0.05	0.0500364	0.000692887
10% Prevalence	300000	Downsampled	60% Family History	LT-FH++60%AOO	5e-06	4.0404e-06	3.44868e-06
10% Prevalence	300000	Downsampled	60% Family History	LT-FH++60%AOO	5e-05	4.54545e-05	2.04773e-05
10% Prevalence	300000	Downsampled	60% Family History	LT-FH++60%AOO	0.0005	0.000482828	6.96924e-05
10% Prevalence	300000	Downsampled	60% Family History	LT-FH++60%AOO	0.005	0.00502828	0.000224713
10% Prevalence	300000	Downsampled	60% Family History	LT-FH++60%AOO	0.05	0.0500374	0.000692905
10% Prevalence	300000	Downsampled	60% Family History	LT-FH++80%AOO	5e-06	5.05051e-06	5.05048e-06
10% Prevalence	300000	Downsampled	60% Family History	LT-FH++80%AOO	5e-05	4.84848e-05	2.13018e-05
10% Prevalence	300000	Downsampled	60% Family History	LT-FH++80%AOO	0.0005	0.000523232	7.26073e-05
10% Prevalence	300000	Downsampled	60% Family History	LT-FH++80%AOO	0.005	0.00502222	0.000224605
10% Prevalence	300000	Downsampled	60% Family History	LT-FH++80%AOO	0.05	0.0502	0.000693965
10% Prevalence	300000	Downsampled	60% Family History	LT-FH++Full	5e-06	3.0303e-06	3.03029e-06
10% Prevalence	300000	Downsampled	60% Family History	LT-FH++Full	5e-05	4.54545e-05	2.00049e-05
10% Prevalence	300000	Downsampled	60% Family History	LT-FH++Full	0.0005	0.000472727	6.90202e-05
10% Prevalence	300000	Downsampled	60% Family History	LT-FH++Full	0.005	0.00501515	0.000224451
10% Prevalence	300000	Downsampled	60% Family History	LT-FH++Full	0.05	0.049902	0.000692008
10% Prevalence	300000	Downsampled	80% Family History	GWAS	5e-06	3.0303e-06	3.03029e-06
10% Prevalence	300000	Downsampled	80% Family History	GWAS	5e-05	5.15152e-05	2.23287e-05
10% Prevalence	300000	Downsampled	80% Family History	GWAS	0.0005	0.000514141	7.18696e-05
10% Prevalence	300000	Downsampled	80% Family History	GWAS	0.005	0.00502929	0.000224793
10% Prevalence	300000	Downsampled	80% Family History	GWAS	0.05	0.0500758	0.000693153
10% Prevalence	300000	Downsampled	80% Family History	GWAX	5e-06	8.08081e-06	6.89735e-06
10% Prevalence	300000	Downsampled	80% Family History	GWAX	5e-05	5.55556e-05	2.2886e-05
10% Prevalence	300000	Downsampled	80% Family History	GWAX	0.0005	0.000514141	7.17954e-05
10% Prevalence	300000	Downsampled	80% Family History	GWAX	0.005	0.00500606	0.000224247
10% Prevalence	300000	Downsampled	80% Family History	GWAX	0.05	0.0501212	0.00069346
10% Prevalence	300000	Downsampled	80% Family History	LT-FH	5e-06	3.0303e-06	3.03029e-06
10% Prevalence	300000	Downsampled	80% Family History	LT-FH	5e-05	4.94949e-05	2.18049e-05
10% Prevalence	300000	Downsampled	80% Family History	LT-FH	0.0005	0.000534343	7.33287e-05
10% Prevalence	300000	Downsampled	80% Family History	LT-FH	0.005	0.00502525	0.000224707
10% Prevalence	300000	Downsampled	80% Family History	LT-FH	0.05	0.0501333	0.000693536
10% Prevalence	300000	Downsampled	80% Family History	LT-FH++40%AOO	5e-06	3.0303e-06	3.03029e-06
10% Prevalence	300000	Downsampled	80% Family History	LT-FH++40%AOO	5e-05	4.54545e-05	2.11608e-05
10% Prevalence	300000	Downsampled	80% Family History	LT-FH++40%AOO	0.0005	0.00050404	7.12562e-05
10% Prevalence	300000	Downsampled	80% Family History	LT-FH++40%AOO	0.005	0.00498283	0.000223768
10% Prevalence	300000	Downsampled	80% Family History	LT-FH++40%AOO	0.05	0.0499182	0.000692116
10% Prevalence	300000	Downsampled	80% Family History	LT-FH++60%AOO	5e-06	3.0303e-06	3.03029e-06
10% Prevalence	300000	Downsampled	80% Family History	LT-FH++60%AOO	5e-05	4.54545e-05	2.10507e-05
10% Prevalence	300000	Downsampled	80% Family History	LT-FH++60%AOO	0.0005	0.000493939	7.04778e-05
10% Prevalence	300000	Downsampled	80% Family History	LT-FH++60%AOO	0.005	0.00503232	0.000224872
10% Prevalence	300000	Downsampled	80% Family History	LT-FH++60%AOO	0.05	0.0500192	0.000692787
10% Prevalence	300000	Downsampled	80% Family History	LT-FH++80%AOO	5e-06	5.05051e-06	5.05048e-06
10% Prevalence	300000	Downsampled	80% Family History	LT-FH++80%AOO	5e-05	5.05051e-05	2.15674e-05
10% Prevalence	300000	Downsampled	80% Family History	LT-FH++80%AOO	0.0005	0.000533333	7.32912e-05
10% Prevalence	300000	Downsampled	80% Family History	LT-FH++80%AOO	0.005	0.00502222	0.000224634
10% Prevalence	300000	Downsampled	80% Family History	LT-FH++80%AOO	0.05	0.0501242	0.000693469
10% Prevalence	300000	Downsampled	80% Family History	LT-FH++Full	5e-06	3.0303e-06	3.03029e-06
10% Prevalence	300000	Downsampled	80% Family History	LT-FH++Full	5e-05	4.54545e-05	2.07053e-05
10% Prevalence	300000	Downsampled	80% Family History	LT-FH++Full	0.0005	0.000514141	7.18901e-05
10% Prevalence	300000	Downsampled	80% Family History	LT-FH++Full	0.005	0.00500505	0.000224243
10% Prevalence	300000	Downsampled	80% Family History	LT-FH++Full	0.05	0.0499162	0.000692112
10% Prevalence	300000	Downsampled	Full Family History	GWAS	5e-06	3.0303e-06	3.03029e-06
10% Prevalence	300000	Downsampled	Full Family History	GWAS	5e-05	5.15152e-05	2.23287e-05
10% Prevalence	300000	Downsampled	Full Family History	GWAS	0.0005	0.000514141	7.18696e-05
10% Prevalence	300000	Downsampled	Full Family History	GWAS	0.005	0.00502929	0.000224793
10% Prevalence	300000	Downsampled	Full Family History	GWAS	0.05	0.0500758	0.000693153
10% Prevalence	300000	Downsampled	Full Family History	GWAX	5e-06	7.07071e-06	6.47896e-06
10% Prevalence	300000	Downsampled	Full Family History	GWAX	5e-05	5.45455e-05	2.29673e-05
10% Prevalence	300000	Downsampled	Full Family History	GWAX	0.0005	0.000512121	7.17514e-05
10% Prevalence	300000	Downsampled	Full Family History	GWAX	0.005	0.00502323	0.000224617
10% Prevalence	300000	Downsampled	Full Family History	GWAX	0.05	0.0499828	0.000692548
10% Prevalence	300000	Downsampled	Full Family History	LT-FH	5e-06	4.0404e-06	4.04038e-06
10% Prevalence	300000	Downsampled	Full Family History	LT-FH	5e-05	5.35354e-05	2.2884e-05
10% Prevalence	300000	Downsampled	Full Family History	LT-FH	0.0005	0.000516162	7.20768e-05
10% Prevalence	300000	Downsampled	Full Family History	LT-FH	0.005	0.00502727	0.000224751
10% Prevalence	300000	Downsampled	Full Family History	LT-FH	0.05	0.0501212	0.000693447
10% Prevalence	300000	Downsampled	Full Family History	LT-FH++40%AOO	5e-06	4.0404e-06	4.04038e-06
10% Prevalence	300000	Downsampled	Full Family History	LT-FH++40%AOO	5e-05	5.45455e-05	2.31822e-05
10% Prevalence	300000	Downsampled	Full Family History	LT-FH++40%AOO	0.0005	0.000485859	6.99151e-05
10% Prevalence	300000	Downsampled	Full Family History	LT-FH++40%AOO	0.005	0.00501717	0.000224517
10% Prevalence	300000	Downsampled	Full Family History	LT-FH++40%AOO	0.05	0.0499525	0.000692337
10% Prevalence	300000	Downsampled	Full Family History	LT-FH++60%AOO	5e-06	3.0303e-06	3.03029e-06
10% Prevalence	300000	Downsampled	Full Family History	LT-FH++60%AOO	5e-05	4.14141e-05	1.98068e-05
10% Prevalence	300000	Downsampled	Full Family History	LT-FH++60%AOO	0.0005	0.000494949	7.05999e-05
10% Prevalence	300000	Downsampled	Full Family History	LT-FH++60%AOO	0.005	0.00507677	0.000225817
10% Prevalence	300000	Downsampled	Full Family History	LT-FH++60%AOO	0.05	0.0500364	0.000692901
10% Prevalence	300000	Downsampled	Full Family History	LT-FH++80%AOO	5e-06	2.0202e-06	2.02019e-06
10% Prevalence	300000	Downsampled	Full Family History	LT-FH++80%AOO	5e-05	4.74747e-05	2.154e-05
10% Prevalence	300000	Downsampled	Full Family History	LT-FH++80%AOO	0.0005	0.000532323	7.31924e-05
10% Prevalence	300000	Downsampled	Full Family History	LT-FH++80%AOO	0.005	0.00503535	0.000224931
10% Prevalence	300000	Downsampled	Full Family History	LT-FH++80%AOO	0.05	0.0501535	0.000693667
10% Prevalence	300000	Downsampled	Full Family History	LT-FH++Full	5e-06	2.0202e-06	2.02019e-06
10% Prevalence	300000	Downsampled	Full Family History	LT-FH++Full	5e-05	4.84848e-05	2.13224e-05
10% Prevalence	300000	Downsampled	Full Family History	LT-FH++Full	0.0005	0.00050303	7.11898e-05
10% Prevalence	300000	Downsampled	Full Family History	LT-FH++Full	0.005	0.00499596	0.000224035
10% Prevalence	300000	Downsampled	Full Family History	LT-FH++Full	0.05	0.0500616	0.000693061
5% Prevalence	120000		40% Family History	GWAS	5e-06	9.09091e-06	7.21839e-06
5% Prevalence	120000		40% Family History	GWAS	5e-05	5.9596e-05	2.42514e-05
5% Prevalence	120000		40% Family History	GWAS	0.0005	0.000506061	7.13429e-05
5% Prevalence	120000		40% Family History	GWAS	0.005	0.00504747	0.000225193
5% Prevalence	120000		40% Family History	GWAS	0.05	0.0501717	0.000693777
5% Prevalence	120000		40% Family History	GWAX	5e-06	6.06061e-06	5.46887e-06
5% Prevalence	120000		40% Family History	GWAX	5e-05	5.75758e-05	2.3817e-05
5% Prevalence	120000		40% Family History	GWAX	0.0005	0.000478788	6.94748e-05
5% Prevalence	120000		40% Family History	GWAX	0.005	0.00492121	0.000222384
5% Prevalence	120000		40% Family History	GWAX	0.05	0.0502293	0.000694163
5% Prevalence	120000		40% Family History	LT-FH	5e-06	4.0404e-06	4.04038e-06
5% Prevalence	120000		40% Family History	LT-FH	5e-05	4.74747e-05	2.15195e-05
5% Prevalence	120000		40% Family History	LT-FH	0.0005	0.0005	7.09149e-05
5% Prevalence	120000		40% Family History	LT-FH	0.005	0.0049798	0.0002237
5% Prevalence	120000		40% Family History	LT-FH	0.05	0.050199	0.000693965
5% Prevalence	120000		40% Family History	LT-FH++40%AOO	5e-06	6.06061e-06	4.87716e-06
5% Prevalence	120000		40% Family History	LT-FH++40%AOO	5e-05	4.64646e-05	2.11747e-05
5% Prevalence	120000		40% Family History	LT-FH++40%AOO	0.0005	0.000507071	7.14567e-05
5% Prevalence	120000		40% Family History	LT-FH++40%AOO	0.005	0.00498788	0.000223881
5% Prevalence	120000		40% Family History	LT-FH++40%AOO	0.05	0.0501788	0.000693834
5% Prevalence	120000		40% Family History	LT-FH++60%AOO	5e-06	6.06061e-06	5.46887e-06
5% Prevalence	120000		40% Family History	LT-FH++60%AOO	5e-05	5.45455e-05	2.31212e-05
5% Prevalence	120000		40% Family History	LT-FH++60%AOO	0.0005	0.000531313	7.31625e-05
5% Prevalence	120000		40% Family History	LT-FH++60%AOO	0.005	0.00497273	0.000223539
5% Prevalence	120000		40% Family History	LT-FH++60%AOO	0.05	0.0500788	0.000693169
5% Prevalence	120000		40% Family History	LT-FH++80%AOO	5e-06	6.06061e-06	6.06058e-06
5% Prevalence	120000		40% Family History	LT-FH++80%AOO	5e-05	4.44444e-05	2.03729e-05
5% Prevalence	120000		40% Family History	LT-FH++80%AOO	0.0005	0.000521212	7.24092e-05
5% Prevalence	120000		40% Family History	LT-FH++80%AOO	0.005	0.00497677	0.000223627
5% Prevalence	120000		40% Family History	LT-FH++80%AOO	0.05	0.0502121	0.000694049
5% Prevalence	120000		40% Family History	LT-FH++Full	5e-06	3.0303e-06	3.03029e-06
5% Prevalence	120000		40% Family History	LT-FH++Full	5e-05	4.64646e-05	2.10184e-05
5% Prevalence	120000		40% Family History	LT-FH++Full	0.0005	0.000518182	7.21883e-05
5% Prevalence	120000		40% Family History	LT-FH++Full	0.005	0.0049899	0.000223902
5% Prevalence	120000		40% Family History	LT-FH++Full	0.05	0.050101	0.000693328
5% Prevalence	120000		60% Family History	GWAS	5e-06	9.09091e-06	7.21839e-06
5% Prevalence	120000		60% Family History	GWAS	5e-05	5.9596e-05	2.42514e-05
5% Prevalence	120000		60% Family History	GWAS	0.0005	0.000506061	7.13429e-05
5% Prevalence	120000		60% Family History	GWAS	0.005	0.00504747	0.000225193
5% Prevalence	120000		60% Family History	GWAS	0.05	0.0501717	0.000693777
5% Prevalence	120000		60% Family History	GWAX	5e-06	4.0404e-06	3.44868e-06
5% Prevalence	120000		60% Family History	GWAX	5e-05	5.55556e-05	2.31063e-05
5% Prevalence	120000		60% Family History	GWAX	0.0005	0.000524242	7.26798e-05
5% Prevalence	120000		60% Family History	GWAX	0.005	0.00499091	0.000223909
5% Prevalence	120000		60% Family History	GWAX	0.05	0.0500061	0.000692709
5% Prevalence	120000		60% Family History	LT-FH	5e-06	7.07071e-06	5.88726e-06
5% Prevalence	120000		60% Family History	LT-FH	5e-05	5.85859e-05	2.37791e-05
5% Prevalence	120000		60% Family History	LT-FH	0.0005	0.000511111	7.16529e-05
5% Prevalence	120000		60% Family History	LT-FH	0.005	0.00496465	0.000223352
5% Prevalence	120000		60% Family History	LT-FH	0.05	0.0500768	0.000693168
5% Prevalence	120000		60% Family History	LT-FH++40%AOO	5e-06	6.06061e-06	5.46887e-06
5% Prevalence	120000		60% Family History	LT-FH++40%AOO	5e-05	5.85859e-05	2.38136e-05
5% Prevalence	120000		60% Family History	LT-FH++40%AOO	0.0005	0.000525253	7.27097e-05
5% Prevalence	120000		60% Family History	LT-FH++40%AOO	0.005	0.00491616	0.000222251
5% Prevalence	120000		60% Family History	LT-FH++40%AOO	0.05	0.0502	0.000693979
5% Prevalence	120000		60% Family History	LT-FH++60%AOO	5e-06	6.06061e-06	4.77981e-06
5% Prevalence	120000		60% Family History	LT-FH++60%AOO	5e-05	5.9596e-05	2.41634e-05
5% Prevalence	120000		60% Family History	LT-FH++60%AOO	0.0005	0.000531313	7.29766e-05
5% Prevalence	120000		60% Family History	LT-FH++60%AOO	0.005	0.00494141	0.000222838
5% Prevalence	120000		60% Family History	LT-FH++60%AOO	0.05	0.0500566	0.000693039
5% Prevalence	120000		60% Family History	LT-FH++80%AOO	5e-06	9.09091e-06	7.31574e-06
5% Prevalence	120000		60% Family History	LT-FH++80%AOO	5e-05	5.45455e-05	2.25502e-05
5% Prevalence	120000		60% Family History	LT-FH++80%AOO	0.0005	0.000520202	7.23483e-05
5% Prevalence	120000		60% Family History	LT-FH++80%AOO	0.005	0.00500505	0.00022426
5% Prevalence	120000		60% Family History	LT-FH++80%AOO	0.05	0.0502283	0.000694167
5% Prevalence	120000		60% Family History	LT-FH++Full	5e-06	8.08081e-06	6.20829e-06
5% Prevalence	120000		60% Family History	LT-FH++Full	5e-05	6.16162e-05	2.45424e-05
5% Prevalence	120000		60% Family History	LT-FH++Full	0.0005	0.000507071	7.14025e-05
5% Prevalence	120000		60% Family History	LT-FH++Full	0.005	0.00493434	0.000222672
5% Prevalence	120000		60% Family History	LT-FH++Full	0.05	0.0502182	0.0006941
5% Prevalence	120000		80% Family History	GWAS	5e-06	9.09091e-06	7.21839e-06
5% Prevalence	120000		80% Family History	GWAS	5e-05	5.9596e-05	2.42514e-05
5% Prevalence	120000		80% Family History	GWAS	0.0005	0.000506061	7.13429e-05
5% Prevalence	120000		80% Family History	GWAS	0.005	0.00504747	0.000225193
5% Prevalence	120000		80% Family History	GWAS	0.05	0.0501717	0.000693777
5% Prevalence	120000		80% Family History	GWAX	5e-06	9.09091e-06	7.31574e-06
5% Prevalence	120000		80% Family History	GWAX	5e-05	6.36364e-05	2.47086e-05
5% Prevalence	120000		80% Family History	GWAX	0.0005	0.000530303	7.30431e-05
5% Prevalence	120000		80% Family History	GWAX	0.005	0.00499192	0.000223951
5% Prevalence	120000		80% Family History	GWAX	0.05	0.050002	0.000692674
5% Prevalence	120000		80% Family History	LT-FH	5e-06	5.05051e-06	4.45877e-06
5% Prevalence	120000		80% Family History	LT-FH	5e-05	5.45455e-05	2.33127e-05
5% Prevalence	120000		80% Family History	LT-FH	0.0005	0.000547475	7.41847e-05
5% Prevalence	120000		80% Family History	LT-FH	0.005	0.00504848	0.000225228
5% Prevalence	120000		80% Family History	LT-FH	0.05	0.0501253	0.000693488
5% Prevalence	120000		80% Family History	LT-FH++40%AOO	5e-06	4.0404e-06	3.44868e-06
5% Prevalence	120000		80% Family History	LT-FH++40%AOO	5e-05	5.55556e-05	2.34168e-05
5% Prevalence	120000		80% Family History	LT-FH++40%AOO	0.0005	0.000538384	7.34639e-05
5% Prevalence	120000		80% Family History	LT-FH++40%AOO	0.005	0.00505253	0.000225307
5% Prevalence	120000		80% Family History	LT-FH++40%AOO	0.05	0.0501354	0.000693554
5% Prevalence	120000		80% Family History	LT-FH++60%AOO	5e-06	6.06061e-06	4.87716e-06
5% Prevalence	120000		80% Family History	LT-FH++60%AOO	5e-05	4.24242e-05	2.0293e-05
5% Prevalence	120000		80% Family History	LT-FH++60%AOO	0.0005	0.000545455	7.41099e-05
5% Prevalence	120000		80% Family History	LT-FH++60%AOO	0.005	0.00505253	0.000225315
5% Prevalence	120000		80% Family History	LT-FH++60%AOO	0.05	0.050102	0.000693327
5% Prevalence	120000		80% Family History	LT-FH++80%AOO	5e-06	5.05051e-06	3.86706e-06
5% Prevalence	120000		80% Family History	LT-FH++80%AOO	5e-05	4.64646e-05	2.11985e-05
5% Prevalence	120000		80% Family History	LT-FH++80%AOO	0.0005	0.000532323	7.31299e-05
5% Prevalence	120000		80% Family History	LT-FH++80%AOO	0.005	0.00507071	0.000225719
5% Prevalence	120000		80% Family History	LT-FH++80%AOO	0.05	0.0502172	0.000694087
5% Prevalence	120000		80% Family History	LT-FH++Full	5e-06	5.05051e-06	3.86706e-06
5% Prevalence	120000		80% Family History	LT-FH++Full	5e-05	5.45455e-05	2.30594e-05
5% Prevalence	120000		80% Family History	LT-FH++Full	0.0005	0.000528283	7.28656e-05
5% Prevalence	120000		80% Family History	LT-FH++Full	0.005	0.00506364	0.000225545
5% Prevalence	120000		80% Family History	LT-FH++Full	0.05	0.0501141	0.000693411
5% Prevalence	120000		Full Family History	GWAS	5e-06	9.09091e-06	7.21839e-06
5% Prevalence	120000		Full Family History	GWAS	5e-05	5.9596e-05	2.42514e-05
5% Prevalence	120000		Full Family History	GWAS	0.0005	0.000506061	7.13429e-05
5% Prevalence	120000		Full Family History	GWAS	0.005	0.00504747	0.000225193
5% Prevalence	120000		Full Family History	GWAS	0.05	0.0501717	0.000693777
5% Prevalence	120000		Full Family History	GWAX	5e-06	6.06061e-06	5.46887e-06
5% Prevalence	120000		Full Family History	GWAX	5e-05	5.9596e-05	2.40908e-05
5% Prevalence	120000		Full Family History	GWAX	0.0005	0.000523232	7.25511e-05
5% Prevalence	120000		Full Family History	GWAX	0.005	0.00501717	0.000224535
5% Prevalence	120000		Full Family History	GWAX	0.05	0.0499737	0.00069249
5% Prevalence	120000		Full Family History	LT-FH	5e-06	6.06061e-06	4.87716e-06
5% Prevalence	120000		Full Family History	LT-FH	5e-05	5.75758e-05	2.37919e-05
5% Prevalence	120000		Full Family History	LT-FH	0.0005	0.00050202	7.1073e-05
5% Prevalence	120000		Full Family History	LT-FH	0.005	0.00506566	0.0002256
5% Prevalence	120000		Full Family History	LT-FH	0.05	0.0501636	0.000693735
5% Prevalence	120000		Full Family History	LT-FH++40%AOO	5e-06	1.0101e-05	8.32584e-06
5% Prevalence	120000		Full Family History	LT-FH++40%AOO	5e-05	5.15152e-05	2.24368e-05
5% Prevalence	120000		Full Family History	LT-FH++40%AOO	0.0005	0.000513131	7.1803e-05
5% Prevalence	120000		Full Family History	LT-FH++40%AOO	0.005	0.00506566	0.000225571
5% Prevalence	120000		Full Family History	LT-FH++40%AOO	0.05	0.050099	0.000693313
5% Prevalence	120000		Full Family History	LT-FH++60%AOO	5e-06	8.08081e-06	6.89735e-06
5% Prevalence	120000		Full Family History	LT-FH++60%AOO	5e-05	5.35354e-05	2.31065e-05
5% Prevalence	120000		Full Family History	LT-FH++60%AOO	0.0005	0.00049899	7.07804e-05
5% Prevalence	120000		Full Family History	LT-FH++60%AOO	0.005	0.00500909	0.00022435
5% Prevalence	120000		Full Family History	LT-FH++60%AOO	0.05	0.0504616	0.00069569
5% Prevalence	120000		Full Family History	LT-FH++80%AOO	5e-06	9.09091e-06	7.90745e-06
5% Prevalence	120000		Full Family History	LT-FH++80%AOO	5e-05	5.65657e-05	2.34696e-05
5% Prevalence	120000		Full Family History	LT-FH++80%AOO	0.0005	0.000487879	7.0044e-05
5% Prevalence	120000		Full Family History	LT-FH++80%AOO	0.005	0.00503939	0.000225004
5% Prevalence	120000		Full Family History	LT-FH++80%AOO	0.05	0.0503384	0.000694884
5% Prevalence	120000		Full Family History	LT-FH++Full	5e-06	9.09091e-06	7.90745e-06
5% Prevalence	120000		Full Family History	LT-FH++Full	5e-05	4.94949e-05	2.19726e-05
5% Prevalence	120000		Full Family History	LT-FH++Full	0.0005	0.000507071	7.1371e-05
5% Prevalence	120000		Full Family History	LT-FH++Full	0.005	0.0050697	0.000225659
5% Prevalence	120000		Full Family History	LT-FH++Full	0.05	0.0502889	0.000694561
5% Prevalence	120000	Downsampled	40% Family History	GWAS	5e-06	6.06061e-06	4.87716e-06
5% Prevalence	120000	Downsampled	40% Family History	GWAS	5e-05	5.05051e-05	2.20331e-05
5% Prevalence	120000	Downsampled	40% Family History	GWAS	0.0005	0.000471717	6.89216e-05
5% Prevalence	120000	Downsampled	40% Family History	GWAS	0.005	0.00502929	0.000224781
5% Prevalence	120000	Downsampled	40% Family History	GWAS	0.05	0.0500414	0.000692925
5% Prevalence	120000	Downsampled	40% Family History	GWAX	5e-06	4.0404e-06	4.04038e-06
5% Prevalence	120000	Downsampled	40% Family History	GWAX	5e-05	4.44444e-05	2.03628e-05
5% Prevalence	120000	Downsampled	40% Family History	GWAX	0.0005	0.000486869	6.99483e-05
5% Prevalence	120000	Downsampled	40% Family History	GWAX	0.005	0.00499192	0.000223941
5% Prevalence	120000	Downsampled	40% Family History	GWAX	0.05	0.0500202	0.000692795
5% Prevalence	120000	Downsampled	40% Family History	LT-FH	5e-06	1.0101e-06	1.0101e-06
5% Prevalence	120000	Downsampled	40% Family History	LT-FH	5e-05	5.35354e-05	2.28404e-05
5% Prevalence	120000	Downsampled	40% Family History	LT-FH	0.0005	0.000476768	6.93178e-05
5% Prevalence	120000	Downsampled	40% Family History	LT-FH	0.005	0.00502424	0.000224643
5% Prevalence	120000	Downsampled	40% Family History	LT-FH	0.05	0.0500707	0.000693127
5% Prevalence	120000	Downsampled	40% Family History	LT-FH++40%AOO	5e-06	4.0404e-06	4.04038e-06
5% Prevalence	120000	Downsampled	40% Family History	LT-FH++40%AOO	5e-05	5.9596e-05	2.40143e-05
5% Prevalence	120000	Downsampled	40% Family History	LT-FH++40%AOO	0.0005	0.00049596	7.06067e-05
5% Prevalence	120000	Downsampled	40% Family History	LT-FH++40%AOO	0.005	0.00504444	0.000225102
5% Prevalence	120000	Downsampled	40% Family History	LT-FH++40%AOO	0.05	0.0501121	0.000693404
5% Prevalence	120000	Downsampled	40% Family History	LT-FH++60%AOO	5e-06	6.06061e-06	5.46887e-06
5% Prevalence	120000	Downsampled	40% Family History	LT-FH++60%AOO	5e-05	4.94949e-05	2.21836e-05
5% Prevalence	120000	Downsampled	40% Family History	LT-FH++60%AOO	0.0005	0.000472727	6.89672e-05
5% Prevalence	120000	Downsampled	40% Family History	LT-FH++60%AOO	0.005	0.00498889	0.000223892
5% Prevalence	120000	Downsampled	40% Family History	LT-FH++60%AOO	0.05	0.0498909	0.000691952
5% Prevalence	120000	Downsampled	40% Family History	LT-FH++80%AOO	5e-06	4.0404e-06	4.04038e-06
5% Prevalence	120000	Downsampled	40% Family History	LT-FH++80%AOO	5e-05	5.25253e-05	2.26535e-05
5% Prevalence	120000	Downsampled	40% Family History	LT-FH++80%AOO	0.0005	0.000467677	6.85421e-05
5% Prevalence	120000	Downsampled	40% Family History	LT-FH++80%AOO	0.005	0.00494242	0.000222841
5% Prevalence	120000	Downsampled	40% Family History	LT-FH++80%AOO	0.05	0.049903	0.000692026
5% Prevalence	120000	Downsampled	40% Family History	LT-FH++Full	5e-06	5.05051e-06	4.45877e-06
5% Prevalence	120000	Downsampled	40% Family History	LT-FH++Full	5e-05	5.45455e-05	2.31441e-05
5% Prevalence	120000	Downsampled	40% Family History	LT-FH++Full	0.0005	0.000487879	6.9995e-05
5% Prevalence	120000	Downsampled	40% Family History	LT-FH++Full	0.005	0.00494848	0.000222954
5% Prevalence	120000	Downsampled	40% Family History	LT-FH++Full	0.05	0.0498313	0.00069156
5% Prevalence	120000	Downsampled	60% Family History	GWAS	5e-06	6.06061e-06	4.87716e-06
5% Prevalence	120000	Downsampled	60% Family History	GWAS	5e-05	5.05051e-05	2.20331e-05
5% Prevalence	120000	Downsampled	60% Family History	GWAS	0.0005	0.000471717	6.89216e-05
5% Prevalence	120000	Downsampled	60% Family History	GWAS	0.005	0.00502929	0.000224781
5% Prevalence	120000	Downsampled	60% Family History	GWAS	0.05	0.0500414	0.000692925
5% Prevalence	120000	Downsampled	60% Family History	GWAX	5e-06	3.0303e-06	3.03029e-06
5% Prevalence	120000	Downsampled	60% Family History	GWAX	5e-05	4.54545e-05	2.02414e-05
5% Prevalence	120000	Downsampled	60% Family History	GWAX	0.0005	0.000481818	6.94802e-05
5% Prevalence	120000	Downsampled	60% Family History	GWAX	0.005	0.00504141	0.00022503
5% Prevalence	120000	Downsampled	60% Family History	GWAX	0.05	0.0502848	0.000694524
5% Prevalence	120000	Downsampled	60% Family History	LT-FH	5e-06	5.05051e-06	4.45877e-06
5% Prevalence	120000	Downsampled	60% Family History	LT-FH	5e-05	4.64646e-05	2.14094e-05
5% Prevalence	120000	Downsampled	60% Family History	LT-FH	0.0005	0.000475758	6.91583e-05
5% Prevalence	120000	Downsampled	60% Family History	LT-FH	0.005	0.00511111	0.000226601
5% Prevalence	120000	Downsampled	60% Family History	LT-FH	0.05	0.0500414	0.000692938
5% Prevalence	120000	Downsampled	60% Family History	LT-FH++40%AOO	5e-06	4.0404e-06	3.44868e-06
5% Prevalence	120000	Downsampled	60% Family History	LT-FH++40%AOO	5e-05	5.35354e-05	2.25877e-05
5% Prevalence	120000	Downsampled	60% Family History	LT-FH++40%AOO	0.0005	0.0005	7.09657e-05
5% Prevalence	120000	Downsampled	60% Family History	LT-FH++40%AOO	0.005	0.00501111	0.000224339
5% Prevalence	120000	Downsampled	60% Family History	LT-FH++40%AOO	0.05	0.0501818	0.00069385
5% Prevalence	120000	Downsampled	60% Family History	LT-FH++60%AOO	5e-06	6.06061e-06	5.46887e-06
5% Prevalence	120000	Downsampled	60% Family History	LT-FH++60%AOO	5e-05	4.84848e-05	2.1758e-05
5% Prevalence	120000	Downsampled	60% Family History	LT-FH++60%AOO	0.0005	0.000480808	6.95606e-05
5% Prevalence	120000	Downsampled	60% Family History	LT-FH++60%AOO	0.005	0.00500909	0.000224322
5% Prevalence	120000	Downsampled	60% Family History	LT-FH++60%AOO	0.05	0.0501404	0.000693581
5% Prevalence	120000	Downsampled	60% Family History	LT-FH++80%AOO	5e-06	5.05051e-06	4.45877e-06
5% Prevalence	120000	Downsampled	60% Family History	LT-FH++80%AOO	5e-05	4.84848e-05	2.164e-05
5% Prevalence	120000	Downsampled	60% Family History	LT-FH++80%AOO	0.0005	0.000477778	6.92319e-05
5% Prevalence	120000	Downsampled	60% Family History	LT-FH++80%AOO	0.005	0.00497374	0.000223547
5% Prevalence	120000	Downsampled	60% Family History	LT-FH++80%AOO	0.05	0.0501263	0.000693489
5% Prevalence	120000	Downsampled	60% Family History	LT-FH++Full	5e-06	5.05051e-06	4.45877e-06
5% Prevalence	120000	Downsampled	60% Family History	LT-FH++Full	5e-05	4.74747e-05	2.16986e-05
5% Prevalence	120000	Downsampled	60% Family History	LT-FH++Full	0.0005	0.000482828	6.96612e-05
5% Prevalence	120000	Downsampled	60% Family History	LT-FH++Full	0.005	0.00498283	0.000223745
5% Prevalence	120000	Downsampled	60% Family History	LT-FH++Full	0.05	0.0499798	0.000692531
5% Prevalence	120000	Downsampled	80% Family History	GWAS	5e-06	6.06061e-06	4.87716e-06
5% Prevalence	120000	Downsampled	80% Family History	GWAS	5e-05	5.05051e-05	2.20331e-05
5% Prevalence	120000	Downsampled	80% Family History	GWAS	0.0005	0.000471717	6.89216e-05
5% Prevalence	120000	Downsampled	80% Family History	GWAS	0.005	0.00502929	0.000224781
5% Prevalence	120000	Downsampled	80% Family History	GWAS	0.05	0.0500414	0.000692925
5% Prevalence	120000	Downsampled	80% Family History	GWAX	5e-06	3.0303e-06	2.43858e-06
5% Prevalence	120000	Downsampled	80% Family History	GWAX	5e-05	4.34343e-05	2.05967e-05
5% Prevalence	120000	Downsampled	80% Family History	GWAX	0.0005	0.000464646	6.83805e-05
5% Prevalence	120000	Downsampled	80% Family History	GWAX	0.005	0.00499899	0.000224098
5% Prevalence	120000	Downsampled	80% Family History	GWAX	0.05	0.0502919	0.000694565
5% Prevalence	120000	Downsampled	80% Family History	LT-FH	5e-06	3.0303e-06	3.03029e-06
5% Prevalence	120000	Downsampled	80% Family History	LT-FH	5e-05	4.84848e-05	2.19359e-05
5% Prevalence	120000	Downsampled	80% Family History	LT-FH	0.0005	0.000483838	6.97304e-05
5% Prevalence	120000	Downsampled	80% Family History	LT-FH	0.005	0.00508586	0.000226046
5% Prevalence	120000	Downsampled	80% Family History	LT-FH	0.05	0.0501384	0.000693565
5% Prevalence	120000	Downsampled	80% Family History	LT-FH++40%AOO	5e-06	3.0303e-06	3.03029e-06
5% Prevalence	120000	Downsampled	80% Family History	LT-FH++40%AOO	5e-05	5.15152e-05	2.25791e-05
5% Prevalence	120000	Downsampled	80% Family History	LT-FH++40%AOO	0.0005	0.000467677	6.85848e-05
5% Prevalence	120000	Downsampled	80% Family History	LT-FH++40%AOO	0.005	0.00503333	0.000224879
5% Prevalence	120000	Downsampled	80% Family History	LT-FH++40%AOO	0.05	0.0502677	0.000694413
5% Prevalence	120000	Downsampled	80% Family History	LT-FH++60%AOO	5e-06	5.05051e-06	5.05048e-06
5% Prevalence	120000	Downsampled	80% Family History	LT-FH++60%AOO	5e-05	5.05051e-05	2.2024e-05
5% Prevalence	120000	Downsampled	80% Family History	LT-FH++60%AOO	0.0005	0.000466667	6.84505e-05
5% Prevalence	120000	Downsampled	80% Family History	LT-FH++60%AOO	0.005	0.00502626	0.000224712
5% Prevalence	120000	Downsampled	80% Family History	LT-FH++60%AOO	0.05	0.0501131	0.000693395
5% Prevalence	120000	Downsampled	80% Family History	LT-FH++80%AOO	5e-06	5.05051e-06	5.05048e-06
5% Prevalence	120000	Downsampled	80% Family History	LT-FH++80%AOO	5e-05	5.65657e-05	2.36415e-05
5% Prevalence	120000	Downsampled	80% Family History	LT-FH++80%AOO	0.0005	0.000462626	6.82342e-05
5% Prevalence	120000	Downsampled	80% Family History	LT-FH++80%AOO	0.005	0.00502222	0.000224607
5% Prevalence	120000	Downsampled	80% Family History	LT-FH++80%AOO	0.05	0.0500253	0.000692834
5% Prevalence	120000	Downsampled	80% Family History	LT-FH++Full	5e-06	4.0404e-06	4.04038e-06
5% Prevalence	120000	Downsampled	80% Family History	LT-FH++Full	5e-05	5.15152e-05	2.25652e-05
5% Prevalence	120000	Downsampled	80% Family History	LT-FH++Full	0.0005	0.000481818	6.96495e-05
5% Prevalence	120000	Downsampled	80% Family History	LT-FH++Full	0.005	0.00496465	0.000223336
5% Prevalence	120000	Downsampled	80% Family History	LT-FH++Full	0.05	0.0499495	0.000692329
5% Prevalence	120000	Downsampled	Full Family History	GWAS	5e-06	6.06061e-06	4.87716e-06
5% Prevalence	120000	Downsampled	Full Family History	GWAS	5e-05	5.05051e-05	2.20331e-05
5% Prevalence	120000	Downsampled	Full Family History	GWAS	0.0005	0.000471717	6.89216e-05
5% Prevalence	120000	Downsampled	Full Family History	GWAS	0.005	0.00502929	0.000224781
5% Prevalence	120000	Downsampled	Full Family History	GWAS	0.05	0.0500414	0.000692925
5% Prevalence	120000	Downsampled	Full Family History	GWAX	5e-06	4.0404e-06	4.04038e-06
5% Prevalence	120000	Downsampled	Full Family History	GWAX	5e-05	4.24242e-05	1.99658e-05
5% Prevalence	120000	Downsampled	Full Family History	GWAX	0.0005	0.000494949	7.04545e-05
5% Prevalence	120000	Downsampled	Full Family History	GWAX	0.005	0.00503535	0.000224838
5% Prevalence	120000	Downsampled	Full Family History	GWAX	0.05	0.0503303	0.000694818
5% Prevalence	120000	Downsampled	Full Family History	LT-FH	5e-06	3.0303e-06	3.03029e-06
5% Prevalence	120000	Downsampled	Full Family History	LT-FH	5e-05	4.54545e-05	2.11608e-05
5% Prevalence	120000	Downsampled	Full Family History	LT-FH	0.0005	0.000492929	7.03888e-05
5% Prevalence	120000	Downsampled	Full Family History	LT-FH	0.005	0.00501818	0.000224533
5% Prevalence	120000	Downsampled	Full Family History	LT-FH	0.05	0.0502606	0.000694362
5% Prevalence	120000	Downsampled	Full Family History	LT-FH++40%AOO	5e-06	4.0404e-06	4.04038e-06
5% Prevalence	120000	Downsampled	Full Family History	LT-FH++40%AOO	5e-05	4.94949e-05	2.20479e-05
5% Prevalence	120000	Downsampled	Full Family History	LT-FH++40%AOO	0.0005	0.000509091	7.15442e-05
5% Prevalence	120000	Downsampled	Full Family History	LT-FH++40%AOO	0.005	0.0049899	0.000223888
5% Prevalence	120000	Downsampled	Full Family History	LT-FH++40%AOO	0.05	0.050299	0.000694617
5% Prevalence	120000	Downsampled	Full Family History	LT-FH++60%AOO	5e-06	6.06061e-06	5.46887e-06
5% Prevalence	120000	Downsampled	Full Family History	LT-FH++60%AOO	5e-05	5.05051e-05	2.19527e-05
5% Prevalence	120000	Downsampled	Full Family History	LT-FH++60%AOO	0.0005	0.000479798	6.94712e-05
5% Prevalence	120000	Downsampled	Full Family History	LT-FH++60%AOO	0.005	0.0049798	0.000223668
5% Prevalence	120000	Downsampled	Full Family History	LT-FH++60%AOO	0.05	0.0502455	0.000694264
5% Prevalence	120000	Downsampled	Full Family History	LT-FH++80%AOO	5e-06	6.06061e-06	5.46887e-06
5% Prevalence	120000	Downsampled	Full Family History	LT-FH++80%AOO	5e-05	5.55556e-05	2.31269e-05
5% Prevalence	120000	Downsampled	Full Family History	LT-FH++80%AOO	0.0005	0.000487879	7.00078e-05
5% Prevalence	120000	Downsampled	Full Family History	LT-FH++80%AOO	0.005	0.00500808	0.000224308
5% Prevalence	120000	Downsampled	Full Family History	LT-FH++80%AOO	0.05	0.0501303	0.000693523
5% Prevalence	120000	Downsampled	Full Family History	LT-FH++Full	5e-06	4.0404e-06	3.44868e-06
5% Prevalence	120000	Downsampled	Full Family History	LT-FH++Full	5e-05	4.94949e-05	2.20149e-05
5% Prevalence	120000	Downsampled	Full Family History	LT-FH++Full	0.0005	0.000475758	6.91232e-05
5% Prevalence	120000	Downsampled	Full Family History	LT-FH++Full	0.005	0.00494646	0.000222937
5% Prevalence	120000	Downsampled	Full Family History	LT-FH++Full	0.05	0.0500576	0.00069304
5% Prevalence	180000		40% Family History	GWAS	5e-06	7.07071e-06	6.47896e-06
5% Prevalence	180000		40% Family History	GWAS	5e-05	4.94949e-05	2.05554e-05
5% Prevalence	180000		40% Family History	GWAS	0.0005	0.000471717	6.88262e-05
5% Prevalence	180000		40% Family History	GWAS	0.005	0.00504444	0.00022512
5% Prevalence	180000		40% Family History	GWAS	0.05	0.0500808	0.000693176
5% Prevalence	180000		40% Family History	GWAX	5e-06	7.07071e-06	5.1982e-06
5% Prevalence	180000		40% Family History	GWAX	5e-05	5.55556e-05	2.31003e-05
5% Prevalence	180000		40% Family History	GWAX	0.0005	0.000559596	7.5116e-05
5% Prevalence	180000		40% Family History	GWAX	0.005	0.00503535	0.000224934
5% Prevalence	180000		40% Family History	GWAX	0.05	0.0499707	0.000692469
5% Prevalence	180000		40% Family History	LT-FH	5e-06	7.07071e-06	5.7899e-06
5% Prevalence	180000		40% Family History	LT-FH	5e-05	5.15152e-05	2.22522e-05
5% Prevalence	180000		40% Family History	LT-FH	0.0005	0.000507071	7.1453e-05
5% Prevalence	180000		40% Family History	LT-FH	0.005	0.00506869	0.000225607
5% Prevalence	180000		40% Family History	LT-FH	0.05	0.0500222	0.00069281
5% Prevalence	180000		40% Family History	LT-FH++40%AOO	5e-06	3.0303e-06	3.03029e-06
5% Prevalence	180000		40% Family History	LT-FH++40%AOO	5e-05	5.05051e-05	2.20114e-05
5% Prevalence	180000		40% Family History	LT-FH++40%AOO	0.0005	0.000519192	7.22753e-05
5% Prevalence	180000		40% Family History	LT-FH++40%AOO	0.005	0.00507374	0.000225717
5% Prevalence	180000		40% Family History	LT-FH++40%AOO	0.05	0.0500566	0.000693034
5% Prevalence	180000		40% Family History	LT-FH++60%AOO	5e-06	4.0404e-06	3.44868e-06
5% Prevalence	180000		40% Family History	LT-FH++60%AOO	5e-05	4.74747e-05	2.16148e-05
5% Prevalence	180000		40% Family History	LT-FH++60%AOO	0.0005	0.000517172	7.21284e-05
5% Prevalence	180000		40% Family History	LT-FH++60%AOO	0.005	0.00498485	0.00022378
5% Prevalence	180000		40% Family History	LT-FH++60%AOO	0.05	0.0499576	0.000692385
5% Prevalence	180000		40% Family History	LT-FH++80%AOO	5e-06	5.05051e-06	5.05048e-06
5% Prevalence	180000		40% Family History	LT-FH++80%AOO	5e-05	5.25253e-05	2.26213e-05
5% Prevalence	180000		40% Family History	LT-FH++80%AOO	0.0005	0.000509091	7.15235e-05
5% Prevalence	180000		40% Family History	LT-FH++80%AOO	0.005	0.00503535	0.000224919
5% Prevalence	180000		40% Family History	LT-FH++80%AOO	0.05	0.0500374	0.000692915
5% Prevalence	180000		40% Family History	LT-FH++Full	5e-06	4.0404e-06	3.44868e-06
5% Prevalence	180000		40% Family History	LT-FH++Full	5e-05	4.84848e-05	2.16181e-05
5% Prevalence	180000		40% Family History	LT-FH++Full	0.0005	0.00050404	7.11895e-05
5% Prevalence	180000		40% Family History	LT-FH++Full	0.005	0.00507778	0.000225829
5% Prevalence	180000		40% Family History	LT-FH++Full	0.05	0.0499535	0.000692363
5% Prevalence	180000		60% Family History	GWAS	5e-06	7.07071e-06	6.47896e-06
5% Prevalence	180000		60% Family History	GWAS	5e-05	4.94949e-05	2.05554e-05
5% Prevalence	180000		60% Family History	GWAS	0.0005	0.000471717	6.88262e-05
5% Prevalence	180000		60% Family History	GWAS	0.005	0.00504444	0.00022512
5% Prevalence	180000		60% Family History	GWAS	0.05	0.0500808	0.000693176
5% Prevalence	180000		60% Family History	GWAX	5e-06	5.05051e-06	3.86706e-06
5% Prevalence	180000		60% Family History	GWAX	5e-05	5.65657e-05	2.24606e-05
5% Prevalence	180000		60% Family History	GWAX	0.0005	0.000540404	7.37994e-05
5% Prevalence	180000		60% Family History	GWAX	0.005	0.00494343	0.000222869
5% Prevalence	180000		60% Family History	GWAX	0.05	0.0497364	0.000690928
5% Prevalence	180000		60% Family History	LT-FH	5e-06	5.05051e-06	4.45877e-06
5% Prevalence	180000		60% Family History	LT-FH	5e-05	5.75758e-05	2.32999e-05
5% Prevalence	180000		60% Family History	LT-FH	0.0005	0.000522222	7.23458e-05
5% Prevalence	180000		60% Family History	LT-FH	0.005	0.00497071	0.000223427
5% Prevalence	180000		60% Family History	LT-FH	0.05	0.0497354	0.000690921
5% Prevalence	180000		60% Family History	LT-FH++40%AOO	5e-06	5.05051e-06	5.05048e-06
5% Prevalence	180000		60% Family History	LT-FH++40%AOO	5e-05	5.85859e-05	2.37678e-05
5% Prevalence	180000		60% Family History	LT-FH++40%AOO	0.0005	0.000528283	7.29281e-05
5% Prevalence	180000		60% Family History	LT-FH++40%AOO	0.005	0.00497374	0.00022351
5% Prevalence	180000		60% Family History	LT-FH++40%AOO	0.05	0.0498838	0.000691906
5% Prevalence	180000		60% Family History	LT-FH++60%AOO	5e-06	4.0404e-06	3.44868e-06
5% Prevalence	180000		60% Family History	LT-FH++60%AOO	5e-05	5.85859e-05	2.3559e-05
5% Prevalence	180000		60% Family History	LT-FH++60%AOO	0.0005	0.00049899	7.08576e-05
5% Prevalence	180000		60% Family History	LT-FH++60%AOO	0.005	0.00497778	0.000223607
5% Prevalence	180000		60% Family History	LT-FH++60%AOO	0.05	0.0497505	0.000691024
5% Prevalence	180000		60% Family History	LT-FH++80%AOO	5e-06	5.05051e-06	4.45877e-06
5% Prevalence	180000		60% Family History	LT-FH++80%AOO	5e-05	5.65657e-05	2.34192e-05
5% Prevalence	180000		60% Family History	LT-FH++80%AOO	0.0005	0.000511111	7.17455e-05
5% Prevalence	180000		60% Family History	LT-FH++80%AOO	0.005	0.00494343	0.000222859
5% Prevalence	180000		60% Family History	LT-FH++80%AOO	0.05	0.0498182	0.000691475
5% Prevalence	180000		60% Family History	LT-FH++Full	5e-06	6.06061e-06	5.46887e-06
5% Prevalence	180000		60% Family History	LT-FH++Full	5e-05	6.16162e-05	2.47033e-05
5% Prevalence	180000		60% Family History	LT-FH++Full	0.0005	0.000519192	7.23127e-05
5% Prevalence	180000		60% Family History	LT-FH++Full	0.005	0.0049202	0.000222337
5% Prevalence	180000		60% Family History	LT-FH++Full	0.05	0.0497525	0.000691041
5% Prevalence	180000		80% Family History	GWAS	5e-06	7.07071e-06	6.47896e-06
5% Prevalence	180000		80% Family History	GWAS	5e-05	4.94949e-05	2.05554e-05
5% Prevalence	180000		80% Family History	GWAS	0.0005	0.000471717	6.88262e-05
5% Prevalence	180000		80% Family History	GWAS	0.005	0.00504444	0.00022512
5% Prevalence	180000		80% Family History	GWAS	0.05	0.0500808	0.000693176
5% Prevalence	180000		80% Family History	GWAX	5e-06	3.0303e-06	3.03029e-06
5% Prevalence	180000		80% Family History	GWAX	5e-05	4.74747e-05	2.14885e-05
5% Prevalence	180000		80% Family History	GWAX	0.0005	0.00050101	7.10357e-05
5% Prevalence	180000		80% Family History	GWAX	0.005	0.00491616	0.000222252
5% Prevalence	180000		80% Family History	GWAX	0.05	0.0501404	0.000693583
5% Prevalence	180000		80% Family History	LT-FH	5e-06	4.0404e-06	2.75962e-06
5% Prevalence	180000		80% Family History	LT-FH	5e-05	5.9596e-05	2.38249e-05
5% Prevalence	180000		80% Family History	LT-FH	0.0005	0.000506061	7.13518e-05
5% Prevalence	180000		80% Family History	LT-FH	0.005	0.00492222	0.000222358
5% Prevalence	180000		80% Family History	LT-FH	0.05	0.0499293	0.000692206
5% Prevalence	180000		80% Family History	LT-FH++40%AOO	5e-06	4.0404e-06	4.04038e-06
5% Prevalence	180000		80% Family History	LT-FH++40%AOO	5e-05	5.65657e-05	2.3232e-05
5% Prevalence	180000		80% Family History	LT-FH++40%AOO	0.0005	0.000514141	7.18836e-05
5% Prevalence	180000		80% Family History	LT-FH++40%AOO	0.005	0.0049899	0.000223893
5% Prevalence	180000		80% Family History	LT-FH++40%AOO	0.05	0.0499677	0.000692453
5% Prevalence	180000		80% Family History	LT-FH++60%AOO	5e-06	5.05051e-06	3.86706e-06
5% Prevalence	180000		80% Family History	LT-FH++60%AOO	5e-05	5.35354e-05	2.25972e-05
5% Prevalence	180000		80% Family History	LT-FH++60%AOO	0.0005	0.000494949	7.03065e-05
5% Prevalence	180000		80% Family History	LT-FH++60%AOO	0.005	0.00493737	0.000222706
5% Prevalence	180000		80% Family History	LT-FH++60%AOO	0.05	0.0499111	0.000692085
5% Prevalence	180000		80% Family History	LT-FH++80%AOO	5e-06	6.06061e-06	4.87716e-06
5% Prevalence	180000		80% Family History	LT-FH++80%AOO	5e-05	5.9596e-05	2.38054e-05
5% Prevalence	180000		80% Family History	LT-FH++80%AOO	0.0005	0.00050303	7.10187e-05
5% Prevalence	180000		80% Family History	LT-FH++80%AOO	0.005	0.00493939	0.000222747
5% Prevalence	180000		80% Family History	LT-FH++80%AOO	0.05	0.0499747	0.000692504
5% Prevalence	180000		80% Family History	LT-FH++Full	5e-06	7.07071e-06	5.1982e-06
5% Prevalence	180000		80% Family History	LT-FH++Full	5e-05	4.84848e-05	2.14286e-05
5% Prevalence	180000		80% Family History	LT-FH++Full	0.0005	0.000483838	6.96604e-05
5% Prevalence	180000		80% Family History	LT-FH++Full	0.005	0.0049404	0.000222763
5% Prevalence	180000		80% Family History	LT-FH++Full	0.05	0.049804	0.00069138
5% Prevalence	180000		Full Family History	GWAS	5e-06	7.07071e-06	6.47896e-06
5% Prevalence	180000		Full Family History	GWAS	5e-05	4.94949e-05	2.05554e-05
5% Prevalence	180000		Full Family History	GWAS	0.0005	0.000471717	6.88262e-05
5% Prevalence	180000		Full Family History	GWAS	0.005	0.00504444	0.00022512
5% Prevalence	180000		Full Family History	GWAS	0.05	0.0500808	0.000693176
5% Prevalence	180000		Full Family History	GWAX	5e-06	5.05051e-06	4.45877e-06
5% Prevalence	180000		Full Family History	GWAX	5e-05	5.05051e-05	2.18428e-05
5% Prevalence	180000		Full Family History	GWAX	0.0005	0.00050202	7.10149e-05
5% Prevalence	180000		Full Family History	GWAX	0.005	0.0050899	0.00022614
5% Prevalence	180000		Full Family History	GWAX	0.05	0.0498172	0.000691446
5% Prevalence	180000		Full Family History	LT-FH	5e-06	4.0404e-06	4.04038e-06
5% Prevalence	180000		Full Family History	LT-FH	5e-05	5.85859e-05	2.39981e-05
5% Prevalence	180000		Full Family History	LT-FH	0.0005	0.00049899	7.08589e-05
5% Prevalence	180000		Full Family History	LT-FH	0.005	0.00500101	0.000224135
5% Prevalence	180000		Full Family History	LT-FH	0.05	0.0499545	0.000692367
5% Prevalence	180000		Full Family History	LT-FH++40%AOO	5e-06	5.05051e-06	4.45877e-06
5% Prevalence	180000		Full Family History	LT-FH++40%AOO	5e-05	6.46465e-05	2.51615e-05
5% Prevalence	180000		Full Family History	LT-FH++40%AOO	0.0005	0.00050404	7.13097e-05
5% Prevalence	180000		Full Family History	LT-FH++40%AOO	0.005	0.00495354	0.000223078
5% Prevalence	180000		Full Family History	LT-FH++40%AOO	0.05	0.0498222	0.0006915
5% Prevalence	180000		Full Family History	LT-FH++60%AOO	5e-06	7.07071e-06	5.88726e-06
5% Prevalence	180000		Full Family History	LT-FH++60%AOO	5e-05	4.94949e-05	2.17947e-05
5% Prevalence	180000		Full Family History	LT-FH++60%AOO	0.0005	0.000488889	7.01675e-05
5% Prevalence	180000		Full Family History	LT-FH++60%AOO	0.005	0.00507273	0.00022575
5% Prevalence	180000		Full Family History	LT-FH++60%AOO	0.05	0.0498646	0.000691781
5% Prevalence	180000		Full Family History	LT-FH++80%AOO	5e-06	6.06061e-06	5.46887e-06
5% Prevalence	180000		Full Family History	LT-FH++80%AOO	5e-05	6.06061e-05	2.43019e-05
5% Prevalence	180000		Full Family History	LT-FH++80%AOO	0.0005	0.00050202	7.11155e-05
5% Prevalence	180000		Full Family History	LT-FH++80%AOO	0.005	0.00506465	0.000225563
5% Prevalence	180000		Full Family History	LT-FH++80%AOO	0.05	0.0498384	0.000691608
5% Prevalence	180000		Full Family History	LT-FH++Full	5e-06	7.07071e-06	5.1982e-06
5% Prevalence	180000		Full Family History	LT-FH++Full	5e-05	5.85859e-05	2.39167e-05
5% Prevalence	180000		Full Family History	LT-FH++Full	0.0005	0.0005	7.09268e-05
5% Prevalence	180000		Full Family History	LT-FH++Full	0.005	0.00505253	0.000225302
5% Prevalence	180000		Full Family History	LT-FH++Full	0.05	0.0498939	0.000691969
5% Prevalence	180000	Downsampled	40% Family History	GWAS	5e-06	4.0404e-06	4.04038e-06
5% Prevalence	180000	Downsampled	40% Family History	GWAS	5e-05	4.94949e-05	2.18258e-05
5% Prevalence	180000	Downsampled	40% Family History	GWAS	0.0005	0.000476768	6.91291e-05
5% Prevalence	180000	Downsampled	40% Family History	GWAS	0.005	0.00504646	0.000225078
5% Prevalence	180000	Downsampled	40% Family History	GWAS	0.05	0.0500818	0.000693189
5% Prevalence	180000	Downsampled	40% Family History	GWAX	5e-06	6.06061e-06	5.46887e-06
5% Prevalence	180000	Downsampled	40% Family History	GWAX	5e-05	5.85859e-05	2.36861e-05
5% Prevalence	180000	Downsampled	40% Family History	GWAX	0.0005	0.0005	7.09051e-05
5% Prevalence	180000	Downsampled	40% Family History	GWAX	0.005	0.00496869	0.000223372
5% Prevalence	180000	Downsampled	40% Family History	GWAX	0.05	0.0498727	0.000691827
5% Prevalence	180000	Downsampled	40% Family History	LT-FH	5e-06	4.0404e-06	4.04038e-06
5% Prevalence	180000	Downsampled	40% Family History	LT-FH	5e-05	4.34343e-05	2.0301e-05
5% Prevalence	180000	Downsampled	40% Family History	LT-FH	0.0005	0.000492929	7.03995e-05
5% Prevalence	180000	Downsampled	40% Family History	LT-FH	0.005	0.00502222	0.000224557
5% Prevalence	180000	Downsampled	40% Family History	LT-FH	0.05	0.0500859	0.000693215
5% Prevalence	180000	Downsampled	40% Family History	LT-FH++40%AOO	5e-06	5.05051e-06	4.45877e-06
5% Prevalence	180000	Downsampled	40% Family History	LT-FH++40%AOO	5e-05	4.74747e-05	2.14369e-05
5% Prevalence	180000	Downsampled	40% Family History	LT-FH++40%AOO	0.0005	0.000480808	6.94632e-05
5% Prevalence	180000	Downsampled	40% Family History	LT-FH++40%AOO	0.005	0.00507879	0.000225867
5% Prevalence	180000	Downsampled	40% Family History	LT-FH++40%AOO	0.05	0.0501475	0.000693622
5% Prevalence	180000	Downsampled	40% Family History	LT-FH++60%AOO	5e-06	3.0303e-06	3.03029e-06
5% Prevalence	180000	Downsampled	40% Family History	LT-FH++60%AOO	5e-05	6.06061e-05	2.43465e-05
5% Prevalence	180000	Downsampled	40% Family History	LT-FH++60%AOO	0.0005	0.000512121	7.16987e-05
5% Prevalence	180000	Downsampled	40% Family History	LT-FH++60%AOO	0.005	0.00512727	0.000226942
5% Prevalence	180000	Downsampled	40% Family History	LT-FH++60%AOO	0.05	0.0500333	0.000692876
5% Prevalence	180000	Downsampled	40% Family History	LT-FH++80%AOO	5e-06	4.0404e-06	4.04038e-06
5% Prevalence	180000	Downsampled	40% Family History	LT-FH++80%AOO	5e-05	4.44444e-05	2.08305e-05
5% Prevalence	180000	Downsampled	40% Family History	LT-FH++80%AOO	0.0005	0.000485859	6.99208e-05
5% Prevalence	180000	Downsampled	40% Family History	LT-FH++80%AOO	0.005	0.00509091	0.000226132
5% Prevalence	180000	Downsampled	40% Family History	LT-FH++80%AOO	0.05	0.0501182	0.00069343
5% Prevalence	180000	Downsampled	40% Family History	LT-FH++Full	5e-06	5.05051e-06	5.05048e-06
5% Prevalence	180000	Downsampled	40% Family History	LT-FH++Full	5e-05	4.34343e-05	2.03112e-05
5% Prevalence	180000	Downsampled	40% Family History	LT-FH++Full	0.0005	0.000523232	7.24751e-05
5% Prevalence	180000	Downsampled	40% Family History	LT-FH++Full	0.005	0.00510404	0.000226417
5% Prevalence	180000	Downsampled	40% Family History	LT-FH++Full	0.05	0.0501232	0.000693461
5% Prevalence	180000	Downsampled	60% Family History	GWAS	5e-06	4.0404e-06	4.04038e-06
5% Prevalence	180000	Downsampled	60% Family History	GWAS	5e-05	4.94949e-05	2.18258e-05
5% Prevalence	180000	Downsampled	60% Family History	GWAS	0.0005	0.000476768	6.91291e-05
5% Prevalence	180000	Downsampled	60% Family History	GWAS	0.005	0.00504646	0.000225078
5% Prevalence	180000	Downsampled	60% Family History	GWAS	0.05	0.0500818	0.000693189
5% Prevalence	180000	Downsampled	60% Family History	GWAX	5e-06	2.0202e-06	1.42848e-06
5% Prevalence	180000	Downsampled	60% Family History	GWAX	5e-05	4.74747e-05	2.13106e-05
5% Prevalence	180000	Downsampled	60% Family History	GWAX	0.0005	0.000490909	7.02099e-05
5% Prevalence	180000	Downsampled	60% Family History	GWAX	0.005	0.00507475	0.000225687
5% Prevalence	180000	Downsampled	60% Family History	GWAX	0.05	0.0498899	0.000691918
5% Prevalence	180000	Downsampled	60% Family History	LT-FH	5e-06	3.0303e-06	3.03029e-06
5% Prevalence	180000	Downsampled	60% Family History	LT-FH	5e-05	5.15152e-05	2.24617e-05
5% Prevalence	180000	Downsampled	60% Family History	LT-FH	0.0005	0.000493939	7.0337e-05
5% Prevalence	180000	Downsampled	60% Family History	LT-FH	0.005	0.0050404	0.000224972
5% Prevalence	180000	Downsampled	60% Family History	LT-FH	0.05	0.0500828	0.000693198
5% Prevalence	180000	Downsampled	60% Family History	LT-FH++40%AOO	5e-06	4.0404e-06	4.04038e-06
5% Prevalence	180000	Downsampled	60% Family History	LT-FH++40%AOO	5e-05	4.64646e-05	2.13004e-05
5% Prevalence	180000	Downsampled	60% Family History	LT-FH++40%AOO	0.0005	0.00049697	7.06036e-05
5% Prevalence	180000	Downsampled	60% Family History	LT-FH++40%AOO	0.005	0.00511111	0.000226552
5% Prevalence	180000	Downsampled	60% Family History	LT-FH++40%AOO	0.05	0.0500646	0.000693085
5% Prevalence	180000	Downsampled	60% Family History	LT-FH++60%AOO	5e-06	3.0303e-06	3.03029e-06
5% Prevalence	180000	Downsampled	60% Family History	LT-FH++60%AOO	5e-05	4.74747e-05	2.15073e-05
5% Prevalence	180000	Downsampled	60% Family History	LT-FH++60%AOO	0.0005	0.000488889	7.01357e-05
5% Prevalence	180000	Downsampled	60% Family History	LT-FH++60%AOO	0.005	0.00512121	0.0002268
5% Prevalence	180000	Downsampled	60% Family History	LT-FH++60%AOO	0.05	0.0499333	0.000692214
5% Prevalence	180000	Downsampled	60% Family History	LT-FH++80%AOO	5e-06	5.05051e-06	5.05048e-06
5% Prevalence	180000	Downsampled	60% Family History	LT-FH++80%AOO	5e-05	4.0404e-05	1.99673e-05
5% Prevalence	180000	Downsampled	60% Family History	LT-FH++80%AOO	0.0005	0.000486869	6.99558e-05
5% Prevalence	180000	Downsampled	60% Family History	LT-FH++80%AOO	0.005	0.00510101	0.000226352
5% Prevalence	180000	Downsampled	60% Family History	LT-FH++80%AOO	0.05	0.0500465	0.00069296
5% Prevalence	180000	Downsampled	60% Family History	LT-FH++Full	5e-06	6.06061e-06	6.06058e-06
5% Prevalence	180000	Downsampled	60% Family History	LT-FH++Full	5e-05	4.44444e-05	2.07196e-05
5% Prevalence	180000	Downsampled	60% Family History	LT-FH++Full	0.0005	0.000513131	7.18189e-05
5% Prevalence	180000	Downsampled	60% Family History	LT-FH++Full	0.005	0.00508283	0.000225935
5% Prevalence	180000	Downsampled	60% Family History	LT-FH++Full	0.05	0.050097	0.000693286
5% Prevalence	180000	Downsampled	80% Family History	GWAS	5e-06	4.0404e-06	4.04038e-06
5% Prevalence	180000	Downsampled	80% Family History	GWAS	5e-05	4.94949e-05	2.18258e-05
5% Prevalence	180000	Downsampled	80% Family History	GWAS	0.0005	0.000476768	6.91291e-05
5% Prevalence	180000	Downsampled	80% Family History	GWAS	0.005	0.00504646	0.000225078
5% Prevalence	180000	Downsampled	80% Family History	GWAS	0.05	0.0500818	0.000693189
5% Prevalence	180000	Downsampled	80% Family History	GWAX	5e-06	3.0303e-06	3.03029e-06
5% Prevalence	180000	Downsampled	80% Family History	GWAX	5e-05	5.45455e-05	2.29217e-05
5% Prevalence	180000	Downsampled	80% Family History	GWAX	0.0005	0.000516162	7.20765e-05
5% Prevalence	180000	Downsampled	80% Family History	GWAX	0.005	0.00511313	0.000226535
5% Prevalence	180000	Downsampled	80% Family History	GWAX	0.05	0.0498333	0.00069154
5% Prevalence	180000	Downsampled	80% Family History	LT-FH	5e-06	3.0303e-06	3.03029e-06
5% Prevalence	180000	Downsampled	80% Family History	LT-FH	5e-05	5.05051e-05	2.20867e-05
5% Prevalence	180000	Downsampled	80% Family History	LT-FH	0.0005	0.000477778	6.93326e-05
5% Prevalence	180000	Downsampled	80% Family History	LT-FH	0.005	0.00508384	0.00022596
5% Prevalence	180000	Downsampled	80% Family History	LT-FH	0.05	0.0500616	0.00069305
5% Prevalence	180000	Downsampled	80% Family History	LT-FH++40%AOO	5e-06	3.0303e-06	3.03029e-06
5% Prevalence	180000	Downsampled	80% Family History	LT-FH++40%AOO	5e-05	5.45455e-05	2.31875e-05
5% Prevalence	180000	Downsampled	80% Family History	LT-FH++40%AOO	0.0005	0.000474747	6.91448e-05
5% Prevalence	180000	Downsampled	80% Family History	LT-FH++40%AOO	0.005	0.00510808	0.000226528
5% Prevalence	180000	Downsampled	80% Family History	LT-FH++40%AOO	0.05	0.0499939	0.000692622
5% Prevalence	180000	Downsampled	80% Family History	LT-FH++60%AOO	5e-06	3.0303e-06	3.03029e-06
5% Prevalence	180000	Downsampled	80% Family History	LT-FH++60%AOO	5e-05	5.55556e-05	2.3158e-05
5% Prevalence	180000	Downsampled	80% Family History	LT-FH++60%AOO	0.0005	0.000523232	7.25609e-05
5% Prevalence	180000	Downsampled	80% Family History	LT-FH++60%AOO	0.005	0.00512828	0.000226948
5% Prevalence	180000	Downsampled	80% Family History	LT-FH++60%AOO	0.05	0.049997	0.000692636
5% Prevalence	180000	Downsampled	80% Family History	LT-FH++80%AOO	5e-06	6.06061e-06	6.06058e-06
5% Prevalence	180000	Downsampled	80% Family History	LT-FH++80%AOO	5e-05	4.54545e-05	2.10231e-05
5% Prevalence	180000	Downsampled	80% Family History	LT-FH++80%AOO	0.0005	0.000486869	6.99352e-05
5% Prevalence	180000	Downsampled	80% Family History	LT-FH++80%AOO	0.005	0.00510909	0.000226527
5% Prevalence	180000	Downsampled	80% Family History	LT-FH++80%AOO	0.05	0.0500707	0.000693125
5% Prevalence	180000	Downsampled	80% Family History	LT-FH++Full	5e-06	7.07071e-06	6.47896e-06
5% Prevalence	180000	Downsampled	80% Family History	LT-FH++Full	5e-05	3.93939e-05	1.98344e-05
5% Prevalence	180000	Downsampled	80% Family History	LT-FH++Full	0.0005	0.000514141	7.19458e-05
5% Prevalence	180000	Downsampled	80% Family History	LT-FH++Full	0.005	0.00511616	0.000226667
5% Prevalence	180000	Downsampled	80% Family History	LT-FH++Full	0.05	0.0500919	0.000693267
5% Prevalence	180000	Downsampled	Full Family History	GWAS	5e-06	4.0404e-06	4.04038e-06
5% Prevalence	180000	Downsampled	Full Family History	GWAS	5e-05	4.94949e-05	2.18258e-05
5% Prevalence	180000	Downsampled	Full Family History	GWAS	0.0005	0.000476768	6.91291e-05
5% Prevalence	180000	Downsampled	Full Family History	GWAS	0.005	0.00504646	0.000225078
5% Prevalence	180000	Downsampled	Full Family History	GWAS	0.05	0.0500818	0.000693189
5% Prevalence	180000	Downsampled	Full Family History	GWAX	5e-06	4.0404e-06	4.04038e-06
5% Prevalence	180000	Downsampled	Full Family History	GWAX	5e-05	5.05051e-05	2.19929e-05
5% Prevalence	180000	Downsampled	Full Family History	GWAX	0.0005	0.000530303	7.30905e-05
5% Prevalence	180000	Downsampled	Full Family History	GWAX	0.005	0.00501919	0.000224511
5% Prevalence	180000	Downsampled	Full Family History	GWAX	0.05	0.0499687	0.000692436
5% Prevalence	180000	Downsampled	Full Family History	LT-FH	5e-06	3.0303e-06	3.03029e-06
5% Prevalence	180000	Downsampled	Full Family History	LT-FH	5e-05	5.35354e-05	2.29169e-05
5% Prevalence	180000	Downsampled	Full Family History	LT-FH	0.0005	0.00049596	7.06737e-05
5% Prevalence	180000	Downsampled	Full Family History	LT-FH	0.005	0.00505354	0.000225272
5% Prevalence	180000	Downsampled	Full Family History	LT-FH	0.05	0.0501192	0.000693431
5% Prevalence	180000	Downsampled	Full Family History	LT-FH++40%AOO	5e-06	5.05051e-06	5.05048e-06
5% Prevalence	180000	Downsampled	Full Family History	LT-FH++40%AOO	5e-05	4.44444e-05	2.07711e-05
5% Prevalence	180000	Downsampled	Full Family History	LT-FH++40%AOO	0.0005	0.000493939	7.04533e-05
5% Prevalence	180000	Downsampled	Full Family History	LT-FH++40%AOO	0.005	0.00504747	0.000225176
5% Prevalence	180000	Downsampled	Full Family History	LT-FH++40%AOO	0.05	0.0499828	0.000692551
5% Prevalence	180000	Downsampled	Full Family History	LT-FH++60%AOO	5e-06	2.0202e-06	2.02019e-06
5% Prevalence	180000	Downsampled	Full Family History	LT-FH++60%AOO	5e-05	5.45455e-05	2.31864e-05
5% Prevalence	180000	Downsampled	Full Family History	LT-FH++60%AOO	0.0005	0.00049899	7.08605e-05
5% Prevalence	180000	Downsampled	Full Family History	LT-FH++60%AOO	0.005	0.00514646	0.00022734
5% Prevalence	180000	Downsampled	Full Family History	LT-FH++60%AOO	0.05	0.0499818	0.00069254
5% Prevalence	180000	Downsampled	Full Family History	LT-FH++80%AOO	5e-06	5.05051e-06	4.45877e-06
5% Prevalence	180000	Downsampled	Full Family History	LT-FH++80%AOO	5e-05	4.54545e-05	2.10782e-05
5% Prevalence	180000	Downsampled	Full Family History	LT-FH++80%AOO	0.0005	0.000481818	6.96031e-05
5% Prevalence	180000	Downsampled	Full Family History	LT-FH++80%AOO	0.005	0.00510404	0.000226387
5% Prevalence	180000	Downsampled	Full Family History	LT-FH++80%AOO	0.05	0.0500596	0.000693048
5% Prevalence	180000	Downsampled	Full Family History	LT-FH++Full	5e-06	5.05051e-06	5.05048e-06
5% Prevalence	180000	Downsampled	Full Family History	LT-FH++Full	5e-05	4.24242e-05	2.01783e-05
5% Prevalence	180000	Downsampled	Full Family History	LT-FH++Full	0.0005	0.000508081	7.15374e-05
5% Prevalence	180000	Downsampled	Full Family History	LT-FH++Full	0.005	0.00513838	0.000227157
5% Prevalence	180000	Downsampled	Full Family History	LT-FH++Full	0.05	0.0500929	0.000693267
5% Prevalence	240000		40% Family History	GWAS	5e-06	4.0404e-06	3.44868e-06
5% Prevalence	240000		40% Family History	GWAS	5e-05	5.25253e-05	2.22534e-05
5% Prevalence	240000		40% Family History	GWAS	0.0005	0.00049697	7.06477e-05
5% Prevalence	240000		40% Family History	GWAS	0.005	0.00508687	0.000226053
5% Prevalence	240000		40% Family History	GWAS	0.05	0.0501091	0.000693374
5% Prevalence	240000		40% Family History	GWAX	5e-06	4.0404e-06	4.04038e-06
5% Prevalence	240000		40% Family History	GWAX	5e-05	4.34343e-05	2.006e-05
5% Prevalence	240000		40% Family History	GWAX	0.0005	0.000467677	6.86523e-05
5% Prevalence	240000		40% Family History	GWAX	0.005	0.0050303	0.000224817
5% Prevalence	240000		40% Family History	GWAX	0.05	0.0501828	0.000693856
5% Prevalence	240000		40% Family History	LT-FH	5e-06	4.0404e-06	4.04038e-06
5% Prevalence	240000		40% Family History	LT-FH	5e-05	4.74747e-05	2.13967e-05
5% Prevalence	240000		40% Family History	LT-FH	0.0005	0.000517172	7.19635e-05
5% Prevalence	240000		40% Family History	LT-FH	0.005	0.00502121	0.000224614
5% Prevalence	240000		40% Family History	LT-FH	0.05	0.0503343	0.000694843
5% Prevalence	240000		40% Family History	LT-FH++40%AOO	5e-06	5.05051e-06	5.05048e-06
5% Prevalence	240000		40% Family History	LT-FH++40%AOO	5e-05	5.45455e-05	2.25939e-05
5% Prevalence	240000		40% Family History	LT-FH++40%AOO	0.0005	0.000514141	7.18452e-05
5% Prevalence	240000		40% Family History	LT-FH++40%AOO	0.005	0.00508081	0.000225934
5% Prevalence	240000		40% Family History	LT-FH++40%AOO	0.05	0.050504	0.000695957
5% Prevalence	240000		40% Family History	LT-FH++60%AOO	5e-06	3.0303e-06	3.03029e-06
5% Prevalence	240000		40% Family History	LT-FH++60%AOO	5e-05	5.25253e-05	2.25958e-05
5% Prevalence	240000		40% Family History	LT-FH++60%AOO	0.0005	0.00050101	7.08345e-05
5% Prevalence	240000		40% Family History	LT-FH++60%AOO	0.005	0.00503535	0.000224938
5% Prevalence	240000		40% Family History	LT-FH++60%AOO	0.05	0.0502212	0.0006941
5% Prevalence	240000		40% Family History	LT-FH++80%AOO	5e-06	5.05051e-06	4.45877e-06
5% Prevalence	240000		40% Family History	LT-FH++80%AOO	5e-05	4.84848e-05	2.19532e-05
5% Prevalence	240000		40% Family History	LT-FH++80%AOO	0.0005	0.000505051	7.11929e-05
5% Prevalence	240000		40% Family History	LT-FH++80%AOO	0.005	0.00509798	0.000226313
5% Prevalence	240000		40% Family History	LT-FH++80%AOO	0.05	0.0503354	0.000694856
5% Prevalence	240000		40% Family History	LT-FH++Full	5e-06	4.0404e-06	4.04038e-06
5% Prevalence	240000		40% Family History	LT-FH++Full	5e-05	4.44444e-05	2.04131e-05
5% Prevalence	240000		40% Family History	LT-FH++Full	0.0005	0.0005	7.08742e-05
5% Prevalence	240000		40% Family History	LT-FH++Full	0.005	0.00504343	0.000225115
5% Prevalence	240000		40% Family History	LT-FH++Full	0.05	0.0502727	0.00069444
5% Prevalence	240000		60% Family History	GWAS	5e-06	4.0404e-06	3.44868e-06
5% Prevalence	240000		60% Family History	GWAS	5e-05	5.25253e-05	2.22534e-05
5% Prevalence	240000		60% Family History	GWAS	0.0005	0.00049697	7.06477e-05
5% Prevalence	240000		60% Family History	GWAS	0.005	0.00508687	0.000226053
5% Prevalence	240000		60% Family History	GWAS	0.05	0.0501091	0.000693374
5% Prevalence	240000		60% Family History	GWAX	5e-06	8.08081e-06	6.30564e-06
5% Prevalence	240000		60% Family History	GWAX	5e-05	5.45455e-05	2.30188e-05
5% Prevalence	240000		60% Family History	GWAX	0.0005	0.000480808	6.94624e-05
5% Prevalence	240000		60% Family History	GWAX	0.005	0.00501313	0.000224416
5% Prevalence	240000		60% Family History	GWAX	0.05	0.0500818	0.000693193
5% Prevalence	240000		60% Family History	LT-FH	5e-06	9.09091e-06	7.90745e-06
5% Prevalence	240000		60% Family History	LT-FH	5e-05	5.35354e-05	2.27563e-05
5% Prevalence	240000		60% Family History	LT-FH	0.0005	0.000480808	6.95169e-05
5% Prevalence	240000		60% Family History	LT-FH	0.005	0.00501313	0.000224408
5% Prevalence	240000		60% Family History	LT-FH	0.05	0.0503404	0.000694881
5% Prevalence	240000		60% Family History	LT-FH++40%AOO	5e-06	9.09091e-06	7.31574e-06
5% Prevalence	240000		60% Family History	LT-FH++40%AOO	5e-05	5.55556e-05	2.28423e-05
5% Prevalence	240000		60% Family History	LT-FH++40%AOO	0.0005	0.000493939	7.04618e-05
5% Prevalence	240000		60% Family History	LT-FH++40%AOO	0.005	0.00500606	0.00022427
5% Prevalence	240000		60% Family History	LT-FH++40%AOO	0.05	0.0503596	0.000694997
5% Prevalence	240000		60% Family History	LT-FH++60%AOO	5e-06	1.0101e-05	8.82019e-06
5% Prevalence	240000		60% Family History	LT-FH++60%AOO	5e-05	5.45455e-05	2.29559e-05
5% Prevalence	240000		60% Family History	LT-FH++60%AOO	0.0005	0.000470707	6.87796e-05
5% Prevalence	240000		60% Family History	LT-FH++60%AOO	0.005	0.0049697	0.000223447
5% Prevalence	240000		60% Family History	LT-FH++60%AOO	0.05	0.0502566	0.000694322
5% Prevalence	240000		60% Family History	LT-FH++80%AOO	5e-06	6.06061e-06	5.46887e-06
5% Prevalence	240000		60% Family History	LT-FH++80%AOO	5e-05	6.06061e-05	2.40551e-05
5% Prevalence	240000		60% Family History	LT-FH++80%AOO	0.0005	0.000466667	6.84667e-05
5% Prevalence	240000		60% Family History	LT-FH++80%AOO	0.005	0.00503535	0.000224915
5% Prevalence	240000		60% Family History	LT-FH++80%AOO	0.05	0.0503495	0.000694944
5% Prevalence	240000		60% Family History	LT-FH++Full	5e-06	9.09091e-06	7.31574e-06
5% Prevalence	240000		60% Family History	LT-FH++Full	5e-05	5.35354e-05	2.262e-05
5% Prevalence	240000		60% Family History	LT-FH++Full	0.0005	0.000494949	7.05604e-05
5% Prevalence	240000		60% Family History	LT-FH++Full	0.005	0.00498788	0.000223855
5% Prevalence	240000		60% Family History	LT-FH++Full	0.05	0.0502576	0.00069433
5% Prevalence	240000		80% Family History	GWAS	5e-06	4.0404e-06	3.44868e-06
5% Prevalence	240000		80% Family History	GWAS	5e-05	5.25253e-05	2.22534e-05
5% Prevalence	240000		80% Family History	GWAS	0.0005	0.00049697	7.06477e-05
5% Prevalence	240000		80% Family History	GWAS	0.005	0.00508687	0.000226053
5% Prevalence	240000		80% Family History	GWAS	0.05	0.0501091	0.000693374
5% Prevalence	240000		80% Family History	GWAX	5e-06	4.0404e-06	2.85697e-06
5% Prevalence	240000		80% Family History	GWAX	5e-05	5.65657e-05	2.23117e-05
5% Prevalence	240000		80% Family History	GWAX	0.0005	0.000492929	7.04296e-05
5% Prevalence	240000		80% Family History	GWAX	0.005	0.00495152	0.000223073
5% Prevalence	240000		80% Family History	GWAX	0.05	0.0500253	0.000692828
5% Prevalence	240000		80% Family History	LT-FH	5e-06	9.09091e-06	6.47893e-06
5% Prevalence	240000		80% Family History	LT-FH	5e-05	4.94949e-05	2.18981e-05
5% Prevalence	240000		80% Family History	LT-FH	0.0005	0.000476768	6.92154e-05
5% Prevalence	240000		80% Family History	LT-FH	0.005	0.0050596	0.00022541
5% Prevalence	240000		80% Family History	LT-FH	0.05	0.050203	0.000693981
5% Prevalence	240000		80% Family History	LT-FH++40%AOO	5e-06	9.09091e-06	5.78987e-06
5% Prevalence	240000		80% Family History	LT-FH++40%AOO	5e-05	5.25253e-05	2.27497e-05
5% Prevalence	240000		80% Family History	LT-FH++40%AOO	0.0005	0.000470707	6.87774e-05
5% Prevalence	240000		80% Family History	LT-FH++40%AOO	0.005	0.00506768	0.000225646
5% Prevalence	240000		80% Family History	LT-FH++40%AOO	0.05	0.0502444	0.000694261
5% Prevalence	240000		80% Family History	LT-FH++60%AOO	5e-06	6.06061e-06	4.77981e-06
5% Prevalence	240000		80% Family History	LT-FH++60%AOO	5e-05	5.55556e-05	2.31941e-05
5% Prevalence	240000		80% Family History	LT-FH++60%AOO	0.0005	0.000472727	6.88558e-05
5% Prevalence	240000		80% Family History	LT-FH++60%AOO	0.005	0.00499192	0.000223957
5% Prevalence	240000		80% Family History	LT-FH++60%AOO	0.05	0.0502636	0.000694381
5% Prevalence	240000		80% Family History	LT-FH++80%AOO	5e-06	8.08081e-06	6.20829e-06
5% Prevalence	240000		80% Family History	LT-FH++80%AOO	5e-05	5.35354e-05	2.26452e-05
5% Prevalence	240000		80% Family History	LT-FH++80%AOO	0.0005	0.000510101	7.15074e-05
5% Prevalence	240000		80% Family History	LT-FH++80%AOO	0.005	0.00499596	0.000224059
5% Prevalence	240000		80% Family History	LT-FH++80%AOO	0.05	0.050197	0.000693943
5% Prevalence	240000		80% Family History	LT-FH++Full	5e-06	5.05051e-06	4.45877e-06
5% Prevalence	240000		80% Family History	LT-FH++Full	5e-05	5.25253e-05	2.26808e-05
5% Prevalence	240000		80% Family History	LT-FH++Full	0.0005	0.00050303	7.09563e-05
5% Prevalence	240000		80% Family History	LT-FH++Full	0.005	0.00497576	0.00022358
5% Prevalence	240000		80% Family History	LT-FH++Full	0.05	0.0500758	0.000693153
5% Prevalence	240000		Full Family History	GWAS	5e-06	4.0404e-06	3.44868e-06
5% Prevalence	240000		Full Family History	GWAS	5e-05	5.25253e-05	2.22534e-05
5% Prevalence	240000		Full Family History	GWAS	0.0005	0.00049697	7.06477e-05
5% Prevalence	240000		Full Family History	GWAS	0.005	0.00508687	0.000226053
5% Prevalence	240000		Full Family History	GWAS	0.05	0.0501091	0.000693374
5% Prevalence	240000		Full Family History	GWAX	5e-06	7.07071e-06	5.7899e-06
5% Prevalence	240000		Full Family History	GWAX	5e-05	5.15152e-05	2.11411e-05
5% Prevalence	240000		Full Family History	GWAX	0.0005	0.000508081	7.16019e-05
5% Prevalence	240000		Full Family History	GWAX	0.005	0.00500101	0.00022414
5% Prevalence	240000		Full Family History	GWAX	0.05	0.0501071	0.000693367
5% Prevalence	240000		Full Family History	LT-FH	5e-06	9.09091e-06	8.49916e-06
5% Prevalence	240000		Full Family History	LT-FH	5e-05	4.94949e-05	2.16294e-05
5% Prevalence	240000		Full Family History	LT-FH	0.0005	0.000459596	6.79125e-05
5% Prevalence	240000		Full Family History	LT-FH	0.005	0.00510909	0.000226509
5% Prevalence	240000		Full Family History	LT-FH	0.05	0.0501566	0.00069367
5% Prevalence	240000		Full Family History	LT-FH++40%AOO	5e-06	7.07071e-06	6.47896e-06
5% Prevalence	240000		Full Family History	LT-FH++40%AOO	5e-05	5.45455e-05	2.29847e-05
5% Prevalence	240000		Full Family History	LT-FH++40%AOO	0.0005	0.000480808	6.95614e-05
5% Prevalence	240000		Full Family History	LT-FH++40%AOO	0.005	0.00502727	0.000224735
5% Prevalence	240000		Full Family History	LT-FH++40%AOO	0.05	0.0502232	0.000694115
5% Prevalence	240000		Full Family History	LT-FH++60%AOO	5e-06	8.08081e-06	6.89735e-06
5% Prevalence	240000		Full Family History	LT-FH++60%AOO	5e-05	5.25253e-05	2.22246e-05
5% Prevalence	240000		Full Family History	LT-FH++60%AOO	0.0005	0.000466667	6.83952e-05
5% Prevalence	240000		Full Family History	LT-FH++60%AOO	0.005	0.00498384	0.000223761
5% Prevalence	240000		Full Family History	LT-FH++60%AOO	0.05	0.0503111	0.000694692
5% Prevalence	240000		Full Family History	LT-FH++80%AOO	5e-06	5.05051e-06	4.45877e-06
5% Prevalence	240000		Full Family History	LT-FH++80%AOO	5e-05	4.64646e-05	2.10861e-05
5% Prevalence	240000		Full Family History	LT-FH++80%AOO	0.0005	0.000507071	7.14254e-05
5% Prevalence	240000		Full Family History	LT-FH++80%AOO	0.005	0.00505354	0.000225325
5% Prevalence	240000		Full Family History	LT-FH++80%AOO	0.05	0.0501717	0.000693785
5% Prevalence	240000		Full Family History	LT-FH++Full	5e-06	7.07071e-06	5.88726e-06
5% Prevalence	240000		Full Family History	LT-FH++Full	5e-05	4.74747e-05	2.12341e-05
5% Prevalence	240000		Full Family History	LT-FH++Full	0.0005	0.000507071	7.14073e-05
5% Prevalence	240000		Full Family History	LT-FH++Full	0.005	0.00502727	0.000224729
5% Prevalence	240000		Full Family History	LT-FH++Full	0.05	0.050196	0.000693947
5% Prevalence	240000	Downsampled	40% Family History	GWAS	5e-06	5.05051e-06	3.76971e-06
5% Prevalence	240000	Downsampled	40% Family History	GWAS	5e-05	3.83838e-05	1.93152e-05
5% Prevalence	240000	Downsampled	40% Family History	GWAS	0.0005	0.000513131	7.17372e-05
5% Prevalence	240000	Downsampled	40% Family History	GWAS	0.005	0.00514646	0.000227343
5% Prevalence	240000	Downsampled	40% Family History	GWAS	0.05	0.0499273	0.000692173
5% Prevalence	240000	Downsampled	40% Family History	GWAX	5e-06	7.07071e-06	5.1982e-06
5% Prevalence	240000	Downsampled	40% Family History	GWAX	5e-05	3.83838e-05	1.92601e-05
5% Prevalence	240000	Downsampled	40% Family History	GWAX	0.0005	0.000519192	7.22718e-05
5% Prevalence	240000	Downsampled	40% Family History	GWAX	0.005	0.0051899	0.00022828
5% Prevalence	240000	Downsampled	40% Family History	GWAX	0.05	0.0499919	0.000692608
5% Prevalence	240000	Downsampled	40% Family History	LT-FH	5e-06	5.05051e-06	4.45877e-06
5% Prevalence	240000	Downsampled	40% Family History	LT-FH	5e-05	4.14141e-05	2.00601e-05
5% Prevalence	240000	Downsampled	40% Family History	LT-FH	0.0005	0.000546465	7.4076e-05
5% Prevalence	240000	Downsampled	40% Family History	LT-FH	0.005	0.00515354	0.000227503
5% Prevalence	240000	Downsampled	40% Family History	LT-FH	0.05	0.0499111	0.00069207
5% Prevalence	240000	Downsampled	40% Family History	LT-FH++40%AOO	5e-06	3.0303e-06	1.74952e-06
5% Prevalence	240000	Downsampled	40% Family History	LT-FH++40%AOO	5e-05	4.14141e-05	2.02702e-05
5% Prevalence	240000	Downsampled	40% Family History	LT-FH++40%AOO	0.0005	0.00050303	7.11472e-05
5% Prevalence	240000	Downsampled	40% Family History	LT-FH++40%AOO	0.005	0.00514848	0.000227415
5% Prevalence	240000	Downsampled	40% Family History	LT-FH++40%AOO	0.05	0.0500364	0.000692895
5% Prevalence	240000	Downsampled	40% Family History	LT-FH++60%AOO	5e-06	3.0303e-06	2.43858e-06
5% Prevalence	240000	Downsampled	40% Family History	LT-FH++60%AOO	5e-05	3.23232e-05	1.75677e-05
5% Prevalence	240000	Downsampled	40% Family History	LT-FH++60%AOO	0.0005	0.000508081	7.15004e-05
5% Prevalence	240000	Downsampled	40% Family History	LT-FH++60%AOO	0.005	0.00515051	0.000227445
5% Prevalence	240000	Downsampled	40% Family History	LT-FH++60%AOO	0.05	0.0500131	0.000692744
5% Prevalence	240000	Downsampled	40% Family History	LT-FH++80%AOO	5e-06	5.05051e-06	3.76971e-06
5% Prevalence	240000	Downsampled	40% Family History	LT-FH++80%AOO	5e-05	3.93939e-05	1.96234e-05
5% Prevalence	240000	Downsampled	40% Family History	LT-FH++80%AOO	0.0005	0.000516162	7.20902e-05
5% Prevalence	240000	Downsampled	40% Family History	LT-FH++80%AOO	0.005	0.00510707	0.000226499
5% Prevalence	240000	Downsampled	40% Family History	LT-FH++80%AOO	0.05	0.0501727	0.000693786
5% Prevalence	240000	Downsampled	40% Family History	LT-FH++Full	5e-06	6.06061e-06	4.04035e-06
5% Prevalence	240000	Downsampled	40% Family History	LT-FH++Full	5e-05	4.0404e-05	1.96106e-05
5% Prevalence	240000	Downsampled	40% Family History	LT-FH++Full	0.0005	0.000523232	7.25582e-05
5% Prevalence	240000	Downsampled	40% Family History	LT-FH++Full	0.005	0.00510404	0.000226451
5% Prevalence	240000	Downsampled	40% Family History	LT-FH++Full	0.05	0.0500131	0.000692747
5% Prevalence	240000	Downsampled	60% Family History	GWAS	5e-06	5.05051e-06	3.76971e-06
5% Prevalence	240000	Downsampled	60% Family History	GWAS	5e-05	3.83838e-05	1.93152e-05
5% Prevalence	240000	Downsampled	60% Family History	GWAS	0.0005	0.000513131	7.17372e-05
5% Prevalence	240000	Downsampled	60% Family History	GWAS	0.005	0.00514646	0.000227343
5% Prevalence	240000	Downsampled	60% Family History	GWAS	0.05	0.0499273	0.000692173
5% Prevalence	240000	Downsampled	60% Family History	GWAX	5e-06	6.06061e-06	5.46887e-06
5% Prevalence	240000	Downsampled	60% Family History	GWAX	5e-05	4.74747e-05	2.16321e-05
5% Prevalence	240000	Downsampled	60% Family History	GWAX	0.0005	0.000537374	7.34718e-05
5% Prevalence	240000	Downsampled	60% Family History	GWAX	0.005	0.0051303	0.000227015
5% Prevalence	240000	Downsampled	60% Family History	GWAX	0.05	0.0501152	0.000693422
5% Prevalence	240000	Downsampled	60% Family History	LT-FH	5e-06	5.05051e-06	4.45877e-06
5% Prevalence	240000	Downsampled	60% Family History	LT-FH	5e-05	4.94949e-05	2.19975e-05
5% Prevalence	240000	Downsampled	60% Family History	LT-FH	0.0005	0.000525253	7.26867e-05
5% Prevalence	240000	Downsampled	60% Family History	LT-FH	0.005	0.00507778	0.000225839
5% Prevalence	240000	Downsampled	60% Family History	LT-FH	0.05	0.0500182	0.000692773
5% Prevalence	240000	Downsampled	60% Family History	LT-FH++40%AOO	5e-06	5.05051e-06	4.45877e-06
5% Prevalence	240000	Downsampled	60% Family History	LT-FH++40%AOO	5e-05	4.84848e-05	2.17993e-05
5% Prevalence	240000	Downsampled	60% Family History	LT-FH++40%AOO	0.0005	0.00050101	7.09172e-05
5% Prevalence	240000	Downsampled	60% Family History	LT-FH++40%AOO	0.005	0.00509899	0.0002263
5% Prevalence	240000	Downsampled	60% Family History	LT-FH++40%AOO	0.05	0.050202	0.000693971
5% Prevalence	240000	Downsampled	60% Family History	LT-FH++60%AOO	5e-06	5.05051e-06	4.45877e-06
5% Prevalence	240000	Downsampled	60% Family History	LT-FH++60%AOO	5e-05	4.54545e-05	2.08316e-05
5% Prevalence	240000	Downsampled	60% Family History	LT-FH++60%AOO	0.0005	0.000489899	7.02128e-05
5% Prevalence	240000	Downsampled	60% Family History	LT-FH++60%AOO	0.005	0.00510404	0.000226424
5% Prevalence	240000	Downsampled	60% Family History	LT-FH++60%AOO	0.05	0.0500434	0.000692944
5% Prevalence	240000	Downsampled	60% Family History	LT-FH++80%AOO	5e-06	5.05051e-06	3.76971e-06
5% Prevalence	240000	Downsampled	60% Family History	LT-FH++80%AOO	5e-05	4.94949e-05	2.19653e-05
5% Prevalence	240000	Downsampled	60% Family History	LT-FH++80%AOO	0.0005	0.000506061	7.13955e-05
5% Prevalence	240000	Downsampled	60% Family History	LT-FH++80%AOO	0.005	0.00512525	0.000226895
5% Prevalence	240000	Downsampled	60% Family History	LT-FH++80%AOO	0.05	0.0499657	0.000692439
5% Prevalence	240000	Downsampled	60% Family History	LT-FH++Full	5e-06	5.05051e-06	3.76971e-06
5% Prevalence	240000	Downsampled	60% Family History	LT-FH++Full	5e-05	5.15152e-05	2.25341e-05
5% Prevalence	240000	Downsampled	60% Family History	LT-FH++Full	0.0005	0.00049798	7.08044e-05
5% Prevalence	240000	Downsampled	60% Family History	LT-FH++Full	0.005	0.00516869	0.000227854
5% Prevalence	240000	Downsampled	60% Family History	LT-FH++Full	0.05	0.0500939	0.000693276
5% Prevalence	240000	Downsampled	80% Family History	GWAS	5e-06	5.05051e-06	3.76971e-06
5% Prevalence	240000	Downsampled	80% Family History	GWAS	5e-05	3.83838e-05	1.93152e-05
5% Prevalence	240000	Downsampled	80% Family History	GWAS	0.0005	0.000513131	7.17372e-05
5% Prevalence	240000	Downsampled	80% Family History	GWAS	0.005	0.00514646	0.000227343
5% Prevalence	240000	Downsampled	80% Family History	GWAS	0.05	0.0499273	0.000692173
5% Prevalence	240000	Downsampled	80% Family History	GWAX	5e-06	7.07071e-06	5.1982e-06
5% Prevalence	240000	Downsampled	80% Family History	GWAX	5e-05	5.55556e-05	2.33266e-05
5% Prevalence	240000	Downsampled	80% Family History	GWAX	0.0005	0.000522222	7.24203e-05
5% Prevalence	240000	Downsampled	80% Family History	GWAX	0.005	0.00512828	0.000226964
5% Prevalence	240000	Downsampled	80% Family History	GWAX	0.05	0.0498646	0.00069176
5% Prevalence	240000	Downsampled	80% Family History	LT-FH	5e-06	5.05051e-06	4.45877e-06
5% Prevalence	240000	Downsampled	80% Family History	LT-FH	5e-05	4.24242e-05	2.01794e-05
5% Prevalence	240000	Downsampled	80% Family History	LT-FH	0.0005	0.000538384	7.35929e-05
5% Prevalence	240000	Downsampled	80% Family History	LT-FH	0.005	0.00507273	0.000225696
5% Prevalence	240000	Downsampled	80% Family History	LT-FH	0.05	0.0498747	0.000691825
5% Prevalence	240000	Downsampled	80% Family History	LT-FH++40%AOO	5e-06	5.05051e-06	4.45877e-06
5% Prevalence	240000	Downsampled	80% Family History	LT-FH++40%AOO	5e-05	4.54545e-05	2.0935e-05
5% Prevalence	240000	Downsampled	80% Family History	LT-FH++40%AOO	0.0005	0.000507071	7.14179e-05
5% Prevalence	240000	Downsampled	80% Family History	LT-FH++40%AOO	0.005	0.00509293	0.000226138
5% Prevalence	240000	Downsampled	80% Family History	LT-FH++40%AOO	0.05	0.0499222	0.000692143
5% Prevalence	240000	Downsampled	80% Family History	LT-FH++60%AOO	5e-06	5.05051e-06	4.45877e-06
5% Prevalence	240000	Downsampled	80% Family History	LT-FH++60%AOO	5e-05	4.74747e-05	2.12224e-05
5% Prevalence	240000	Downsampled	80% Family History	LT-FH++60%AOO	0.0005	0.000506061	7.12956e-05
5% Prevalence	240000	Downsampled	80% Family History	LT-FH++60%AOO	0.005	0.0051101	0.00022653
5% Prevalence	240000	Downsampled	80% Family History	LT-FH++60%AOO	0.05	0.0499384	0.000692252
5% Prevalence	240000	Downsampled	80% Family History	LT-FH++80%AOO	5e-06	6.06061e-06	4.77981e-06
5% Prevalence	240000	Downsampled	80% Family History	LT-FH++80%AOO	5e-05	4.84848e-05	2.16867e-05
5% Prevalence	240000	Downsampled	80% Family History	LT-FH++80%AOO	0.0005	0.000522222	7.25201e-05
5% Prevalence	240000	Downsampled	80% Family History	LT-FH++80%AOO	0.005	0.00504747	0.000225141
[truncated: 321 more rows]
